# Supplementary material for: Long-term maintenance of patient-specific characteristics in tumoroids from six cancer indications
Source: Sci Rep. 2025 Jan 31;15:3933. doi: 10.1038/s41598-025-86979-9 (PMC11785764; doi:10.1038/s41598-025-86979-9)
Supplement: Supplementary file 2 — Supplementary Material 2 [file 41598_2025_86979_MOESM2_ESM.xlsx]

## Sheet: Supplementary Table S1
Supplementary Table S1 - OncoPro Tumoroid Culture Medium, indication-specific recommendations
Cancer indication	Suspension culture								Embedded culture (overlay media on tumoroids embedded within 10 mg/ml Geltrex domes)
Colorectal	OncoPro complete medium + 2% (v/v) Geltrex + 10 µM Y27632								OncoPro complete medium + 10 µM Y27632
Lung	OncoPro complete medium + 10 ng/ml HS FGF10 + 2% (v/v) Geltrex + 10 µM Y27632								OncoPro complete medium + 10 ng/ml HS FGF10 + 10 µM Y27632
Head and neck	OncoPro complete medium + 10 ng/ml HS FGF10 + 2% (v/v) Geltrex + 10 µM Y27632								OncoPro complete medium + 10 ng/ml HS FGF10 + 10 µM Y27632
Breast	OncoPro complete medium + 10 ng/ml HS FGF10 + 10 nM beta-estradiol + 2% (v/v) Geltrex + 10 µM Y27632								OncoPro complete medium + 10 ng/ml HS FGF10 + 10 nM beta-estradiol + 10 µM Y27632
Endometrial	OncoPro complete medium + 10 ng/ml HS FGF10 + 10 nM beta-estradiol + 2% (v/v) Geltrex + 10 µM Y27632								OncoPro complete medium + 10 ng/ml HS FGF10 + 10 nM beta-estradiol + 10 µM Y27632
Pancreas	OncoPro complete medium + 10 ng/ml HS FGF10 + 10 nM gastrin I + 2% (v/v) Geltrex + 10 µM Y27632								OncoPro complete medium + 10 ng/ml HS FGF10 + 10 nM gastrin I + 10 µM Y27632
"OncoPro complete medium" indicates OncoPro medium formulation specified for colorectal cancer below; see details on niche factor supplementation for specific cancer indications
See "Components for culture" section for handling and aliquoting instructions
OncoPro medium - colorectal cancer medium formulation details
					To formulate:
Component	Stock Concentration	Final Concentration		500	Amount in ml
				500 ml	250 ml	150 ml	100 ml	50 ml	25 ml
OncoPro Basal Medium (AdvDMEM/F-12 + GlutaMax)*	1x	1x		437.95	218.975	131.385	87.59	43.795	21.8975
B-27 Supplement (50X), serum free*	50x	1x		10	5	3	2	1	0.5
OncoPro BSA Solution*	16.1x	1x		31.05	15.525	9.315	6.21	3.105	1.5525
OncoPro Supplement (50X)*	50x	1x		10	5	3	2	1	0.5
Pen/Strep	100x	2x		10	5	3	2	1	0.5
Primocin	50 mg/ml	100 ug/ml		1	0.5	0.3	0.2	0.1	0.05
*, included in OncoPro Tumoroid Culture Medium Kit, Thermo Fisher Scientific cat # A5701201
OncoPro medium - lung and head and neck cancer medium formulation details
					To formulate:
Component	Stock Concentration	Final Concentration		500	Amount in ml
				500 ml	250 ml	150 ml	100 ml	50 ml	25 ml
OncoPro Basal Medium (AdvDMEM/F-12 + GlutaMax)*	1x	1x		437.45	218.725	131.235	87.49	43.745	21.8725
B-27 Supplement (50X), serum free*	50x	1x		10	5	3	2	1	0.5
OncoPro BSA Solution*	16.1x	1x		31.05	15.525	9.315	6.21	3.105	1.5525
OncoPro Supplement (50X)*	50x	1x		10	5	3	2	1	0.5
Pen/Strep	100x	2x		10	5	3	2	1	0.5
Primocin	50 mg/ml	100 ug/ml		1	0.5	0.3	0.2	0.1	0.05
HS FGF10	10 ug/ml	10 ng/ml		0.5	0.25	0.15	0.1	0.05	0.025
*, included in OncoPro Tumoroid Culture Medium Kit, Thermo Fisher Scientific cat # A5701201
OncoPro medium - breast and endometrial cancer medium formulation details
					To formulate:
Component	Stock Concentration	Final Concentration		500	Amount in ml
				500 ml	250 ml	150 ml	100 ml	50 ml	25 ml
OncoPro Basal Medium (AdvDMEM/F-12 + GlutaMax)*	1x	1x		437.35	218.675	131.205	87.47	43.735	21.8675
B-27 Supplement (50X), serum free*	50x	1x		10	5	3	2	1	0.5
OncoPro BSA Solution*	16.1x	1x		31.05	15.525	9.315	6.21	3.105	1.5525
OncoPro Supplement (50X)*	50x	1x		10	5	3	2	1	0.5
Pen/Strep	100x	2x		10	5	3	2	1	0.5
Primocin	50 mg/ml	100 ug/ml		1	0.5	0.3	0.2	0.1	0.05
HS FGF10	10 ug/ml	10 ng/ml		0.5	0.25	0.15	0.1	0.05	0.025
Beta-estradiol	50 uM	10 nM		0.1	0.05	0.03	0.02	0.01	0.005
*, included in OncoPro Tumoroid Culture Medium Kit, Thermo Fisher Scientific cat # A5701201
OncoPro medium - pancreas cancer medium formulation details
					To formulate:
Component	Stock Concentration	Final Concentration		500	Amount in ml
				500 ml	250 ml	150 ml	100 ml	50 ml	25 ml
OncoPro Basal Medium (AdvDMEM/F-12 + GlutaMax)*	1x	1x		437.4	218.7	131.22	87.48	43.74	21.87
B-27 Supplement (50X), serum free*	50x	1x		10	5	3	2	1	0.5
OncoPro BSA Solution*	16.1x	1x		31.05	15.525	9.315	6.21	3.105	1.5525
OncoPro Supplement (50X)*	50x	1x		10	5	3	2	1	0.5
Pen/Strep	100x	2x		10	5	3	2	1	0.5
Primocin	50 mg/ml	100 ug/ml		1	0.5	0.3	0.2	0.1	0.05
HS FGF10	10 ug/ml	10 ng/ml		0.5	0.25	0.15	0.1	0.05	0.025
Gastrin	100 uM	10 nM		0.05	0.025	0.015	0.01	0.005	0.0025
*, included in OncoPro Tumoroid Culture Medium Kit, Thermo Fisher Scientific cat # A5701201
Components for culture:
OncoPro Basal Medium (AdvDMEM/F-12 + 1X GlutaMax; included as part of Thermo Fisher Scientific A57012-01 kit)
Store at 4C and aliquot as needed. Media can be removed from bottle to formulate smaller volumes, with remainder of media stored at 4C prior to use.
B-27 Supplement (50X) - Thermo Fisher Scientific 17504-044 (included as part of Thermo Fisher Scientific A57012-01 kit)
Store at -20C prior to first use. Thaw at room temperature and add to media, or aliquot and store at -20C. Avoid additional freeze/thaw cycles.
OncoPro BSA Solution - included as part of Thermo Fisher Scientific A57012-01 kit
Store at 4C and aliquot as needed. Supplement can be removed from bottle to formulate smaller volumes, with remainder of supplement stored at 4C prior to use.
OncoPro Supplement (50X) - included as part of Thermo Fisher Scientific A57012-01 kit
Store at -20C prior to first use. Thaw in 37C water bath and add to media, or aliquot, flash freeze aliquots overnight at -80C, and store aliquots
for long term storage at -20C. Avoid additional freeze/thaw cycles after initial aliquot.
Pen/Strep - Thermo Fisher Scientific 15140-122 or 15140-148; 10,000 U/ml penicillin, 10,000 ug/ml streptomycin
Store at -20C prior to first use. Thaw at room temperature and add to media, or aliquot and store at -20C. Avoid additional freeze/thaw cycles.
Primocin - Fisher Scientific NC9141851 or NC9392943
Store at -20C prior to first use. When needed, thaw and store at 4C for up to 3 months, or aliquot and store aliquots at -20C.
Y27632 - Fisher Scientific 50-836-6 (10 mg)
Store lyophilized chemical at -20C. Reconsitute to 10 mM by adding 3.1225 ml sterile water, aliquot, and store aliquots at -20C. Avoid additional freeze/thaw cycles.
HS FGF10 - Thermo Fisher Scientific - PHG0372 (50ug)
Dissolve 50 ug in 5 ml of 0.1% BSA in PBS to make 10 ug/ml stock solution, store at -20C for up to 3 months
Beta-estradiol - Fisher Scientific 501848155 (1 mg)
Reconsitute to 1 mg/mL by adding 1 mL 200 Proof Ethanol (sterile filtered) to 1 mg beta-estradiol. Then, add 1 mL to 72.426 Advanced DMEM/F-12 medium (Thermo Fisher Scientific 12634-010) to make stock solution at 50 µM, aliquot, store at -20C.
Gastrin I (human) - Fisher Scientific 30-061 (1 mg)
Dissolve 1 mg in 4.8 ml of DPBS (-/-) to make stock solution at 100 µM, store at -20C for up to 3 months
Geltrex - Thermo Fisher Scientific A14132-01 or A14132-02
Store at -80C prior to use. When needed, thaw on ice or at 4C, and store at 4C for up to 1 month. Keep on ice at all times during use.
Product will gel if not kept at 4C or on ice. Can use 1 ml or 5 ml vials.
StemPro Accutase - Thermo Fisher Scientific A11105-01
Store at -20C prior to first use. Thaw at room temperature and use, or aliquot and store at -20C. Avoid additional freeze/thaw cycles. Thaw aliquots at room temp on day of use.
Recovery Cell Freezing Medium - Thermo Fisher Scientific 12648-010
Store at -20C prior to first use. Thaw at room temperature and use to freeze dissociated tumoroid cells at 1-2e6 cells/ml. Aliquot and store
at -20C. Avoid additional freeze/thaw cycles.
Instructions for use:
Media should be made and used within 7 days. Store at 4C after formulating. Aliquot components (aliquot and storage conditions for individual conditions listed above)
and formulate smaller volumes if 500 ml volume won't be consumed within 7 days. Do not sterile filter media after formulation.
Warm media to room temperature prior to use. Do not heat in water bath.
For suspension culture, drip in Geltrex after cells have been added to culture vessel, then agitate back and forth and in a figure 8 pattern to mix.

## Sheet: Supplementary Table S2
Supplementary Table S2 - donor characteristics for stable tumoroids derived in OncoPro Tumoroid Culture Medium
Tumoroid Line	Diagnosis	Tumor Site	Stage	Grade	Sex	Age	Race	Height (in)	Weight (lb)	Tobacco History	Alcohol History	Treatment Status	Source
HuCo1044	Colorectal Adenocarcinoma	Transverse colon	IIIB	*	Female	80	White	61	343	Never Used	No History	Pre-treatment	Cryopreserved dissociated tumor cells (Discovery Life Sciences)
HuCo3209	Colorectal Adenocarcinoma	Sigmoid colon	I	*	Female	59	White	67	176	Never Used	No History	Pre-treatment	Cryopreserved dissociated tumor cells (Discovery Life Sciences)
HuCo021320	Colorectal Adenocarcinoma	Colon	IVC	G2	Female	58	White	65	176	*	*	*	Cryopreserved dissociated tumor cells (Discovery Life Sciences)
HuCo031721	Colorectal Adenocarcinoma	Transverse colon	IIA	G2	Male	82	White	70	260	*	*	Pre-treatment	Fresh tumor resection
HuCo111622	Colorectal Adenocarcinoma	Rectum	IIA	G2	Female	70	White	63	215	Never Used	Current Use - Light	Pre-treatment	Fresh tumor resection
HuCo080922	Colorectal Adenocarcinoma	Cecum	IVA	G2	Female	51	White	62	200	Current Cigarette	No Use	Pre-treatment	Fresh tumor resection
HuCo090123	Poorly differentiated Adenocarcinoma	Colon	IIA	High	Female	90	African-American	63	138	Never Used	Never Used	Pre-treatment	Fresh tumor resection
HuCo083123	Colorectal Adenocarcinoma	Rectosigmoid	IIIC	G2	Male	46	White	70	248	Never Used	Current Use - Infrequent	Pre-treatment	Fresh tumor resection
HuCo100523	Colorectal Adenocarcinoma	Ascending colon	IIA	G2	Female	85	White	62	148	Previous Use	Previous Use - Infrequent	Pre-treatment	Fresh tumor resection
HuLu051421	NSCLC, Squamous cell carcinoma	Middle lobe of lung	IA3	G2	Male	63	White	75	209	Previous Use	Current Use - Moderate	Pre-treatment	Fresh tumor resection
HuLu051921	NSCLC, Large cell carcinoma	Upper lobe of lung	IIA	Not applicable	Female	69	White	67	169	Current Cigarette	Current Use	Pre-treatment	Fresh tumor resection
HuBr102622	Invasive Ductal Carcinoma, Ductal Carcinoma In Situ present	Breast	IA	G2	Female	56	White	63	131	Never Used	Current Use - Infrequent	Pre-treatment	Fresh tumor resection
HuEn033122	Endometrioid Carcinoma	Endometrium	IA	G1	Female	59	White	64	200	Previous Use	Current Use - Infrequent	Pre-treatment	Fresh tumor resection
HuEn041521	Endometrioid Carcinoma	Endometrium	IIIC1	G2	Female	78	White	60	189	Previous Use	No History	Pre-treatment	Fresh tumor resection
HuEn061022	Endometrioid Carcinoma	Endometrium	IA	G2	Female	67	White	65	162	Never Used	*	Pre-treatment	Fresh tumor resection
HuEn070722	Dedifferentiated Carcinoma	Endometrium, Lower uterine segment	IIIC1	G3	Female	76	White	66	272	Never Used	No Use	Pre-treatment	Fresh tumor resection
HuEn022222	Endometrioid Carcinoma	Endometrium	IA	G1	Female	58	White	62	150	Never Used	Current Use - Light	Pre-treatment	Fresh tumor resection
HuEn052622B	Endometrioid Carcinoma	Endometrium, Lower uterine segment	IA	G1	Female	62	White	69	350	Previous Use	Previous Use - Moderate	Pre-treatment	Fresh tumor resection
HuEn052622A	Endometrial Cancer	Endometrium	*	*	Female	64	White	63	286	Never Used	Previous Use - Light	*	Fresh tumor resection
HuEn062322	Endometrioid Carcinoma	Endometrium	IA	G1	Female	39	*	*	*	*	*	*	Fresh tumor resection
*Information not available.

## Sheet: Supplementary Table S3
Supplementary Table S3 - within- and between-donor correlation values (Pearson's r) for variant allele frequency of called single nucleotide variants
					HuCo1044 P0	HuCo1044 P13	HuCo3209 P0	HuCo3209 P9	HuCo021320 P0	HuCo021320 P13	HuCo031721 P0	HuCo031721 P7	HuCo111622 P0	HuCo111622 P5	HuCo080922 P0	HuCo080922 P4	HuCo090123 P0	HuCo090123 P7	HuCo083123 P0	HuCo083123 P8	HuCo100523 P0	HuCo100523 P9	HuLu051421 P0	HuLu051421 P5	HuLu051921 P0	HuLu051921 P4	HuBr102622 P0	HuBr102622 P6	HuEn033122 P0	HuEn033122 P7	HuEn041521 P0	HuEn041521 P10	HuEn061022 P0	HuEn061022 P9	HuEn070722 P0	HuEn070722 P7	HuEn022222 P0	HuEn022222 P6	HuEn052622B P0	HuEn052622B P3	HuEn052622A P0	HuEn052622A P4	HuEn062322 P0	HuEn062322 P16
HuCo1044 P0					1	0.988503	0.565216	0.536828	0.601188	0.533435	0.603628	0.577866	0.628816	0.609689	0.631493	0.62093	0.595551	0.58105	0.593618	0.585344	0.598122	0.564985	0.632126	0.614327	0.563297	0.523607	0.6407	0.641209	0.55592	0.556588	0.623995	0.615429	0.628877	0.627298	0.624783	0.629598	0.530481	0.570761	0.605476	0.599679	0.656913	0.645647	0.650559	0.636392
HuCo1044 P13					0.988503	1	0.558841	0.530631	0.595178	0.528485	0.597381	0.572794	0.623314	0.60474	0.622896	0.612564	0.588671	0.57426	0.584847	0.576264	0.593644	0.557288	0.619452	0.600879	0.55491	0.518537	0.630567	0.631223	0.55079	0.551616	0.624536	0.616217	0.623238	0.622024	0.623163	0.628239	0.526922	0.566563	0.605001	0.599216	0.651208	0.640359	0.64325	0.628094
HuCo3209 P0					0.565216	0.558841	1	0.973296	0.623562	0.617085	0.580641	0.537971	0.388251	0.355887	0.517381	0.519823	0.466996	0.45252	0.551815	0.535439	0.554799	0.527689	0.526502	0.500337	0.544644	0.517432	0.48868	0.452385	0.564886	0.562236	0.499936	0.500173	0.604858	0.614332	0.546679	0.543886	0.560453	0.663386	0.528107	0.524937	0.567989	0.555645	0.539182	0.539654
HuCo3209 P9					0.536828	0.530631	0.973296	1	0.587163	0.585271	0.555841	0.502857	0.357585	0.326582	0.481887	0.483758	0.446944	0.433309	0.526785	0.508622	0.534281	0.5067	0.490662	0.465778	0.527107	0.50121	0.468101	0.428652	0.525327	0.52279	0.468434	0.468819	0.576034	0.585901	0.529562	0.512581	0.534541	0.627336	0.470107	0.466735	0.534472	0.522104	0.498946	0.501011
HuCo021320 P0					0.601188	0.595178	0.623562	0.587163	1	0.94782	0.676722	0.665166	0.496938	0.462686	0.591242	0.582947	0.486827	0.473872	0.600227	0.596997	0.549816	0.520303	0.64896	0.641979	0.547188	0.52305	0.568441	0.534168	0.631481	0.631222	0.652356	0.641612	0.67524	0.675355	0.607595	0.609632	0.615143	0.65705	0.637327	0.630502	0.604375	0.595537	0.572949	0.565873
HuCo021320 P13					0.533435	0.528485	0.617085	0.585271	0.94782	1	0.660727	0.640865	0.4284	0.398756	0.521612	0.513164	0.437083	0.42416	0.5357	0.531048	0.470197	0.444007	0.661032	0.629671	0.491052	0.468664	0.505274	0.474771	0.632056	0.631088	0.652149	0.640259	0.607962	0.609256	0.530062	0.533279	0.530206	0.57748	0.562812	0.556793	0.54969	0.541455	0.496656	0.491793
HuCo031721 P0					0.603628	0.597381	0.580641	0.555841	0.676722	0.660727	1	0.975051	0.456722	0.438392	0.557696	0.555311	0.557648	0.539509	0.612728	0.602403	0.605079	0.606163	0.635424	0.596346	0.564251	0.53364	0.653449	0.628801	0.682073	0.681759	0.68646	0.678489	0.643796	0.640329	0.58754	0.594901	0.527501	0.572073	0.627085	0.619824	0.557294	0.544064	0.508005	0.499443
HuCo031721 P7					0.577866	0.572794	0.537971	0.502857	0.665166	0.640865	0.975051	1	0.458008	0.43945	0.558303	0.555776	0.534948	0.517482	0.586415	0.579832	0.582707	0.597673	0.615444	0.577365	0.54085	0.507167	0.637448	0.617287	0.67349	0.673062	0.667733	0.659345	0.623749	0.618955	0.585337	0.59279	0.519358	0.555908	0.635112	0.627505	0.547101	0.531067	0.4975	0.486632
HuCo111622 P0					0.628816	0.623314	0.388251	0.357585	0.496938	0.4284	0.456722	0.458008	1	0.990031	0.615809	0.609741	0.509596	0.497257	0.545883	0.539448	0.58811	0.569648	0.542832	0.530445	0.467955	0.43173	0.532146	0.539059	0.486208	0.48547	0.556355	0.547135	0.554916	0.548905	0.597108	0.595406	0.529329	0.549421	0.507515	0.502281	0.572271	0.570247	0.611455	0.61042
HuCo111622 P5					0.609689	0.60474	0.355887	0.326582	0.462686	0.398756	0.438392	0.43945	0.990031	1	0.601454	0.595552	0.495173	0.483614	0.524591	0.518581	0.556135	0.53972	0.52203	0.508804	0.42496	0.389191	0.503739	0.514227	0.473097	0.47225	0.538867	0.530222	0.538583	0.533544	0.560285	0.561499	0.498975	0.516969	0.483503	0.478327	0.539895	0.537823	0.565606	0.5638
HuCo080922 P0					0.631493	0.622896	0.517381	0.481887	0.591242	0.521612	0.557696	0.558303	0.615809	0.601454	1	0.993144	0.551627	0.539801	0.699846	0.694949	0.614684	0.592384	0.626434	0.625347	0.560991	0.522413	0.610131	0.605357	0.524539	0.523878	0.568577	0.555906	0.657128	0.65603	0.572587	0.585771	0.640726	0.662716	0.650749	0.645375	0.657779	0.653908	0.554967	0.553879
HuCo080922 P4					0.62093	0.612564	0.519823	0.483758	0.582947	0.513164	0.555311	0.555776	0.609741	0.595552	0.993144	1	0.540524	0.528658	0.695742	0.690989	0.61423	0.591696	0.617825	0.617038	0.553999	0.516075	0.602302	0.596949	0.517958	0.517244	0.561765	0.557096	0.648203	0.653663	0.574145	0.587322	0.646155	0.667458	0.644835	0.639997	0.652627	0.648654	0.551792	0.551485
HuCo090123 P0					0.595551	0.588671	0.466996	0.446944	0.486827	0.437083	0.557648	0.534948	0.509596	0.495173	0.551627	0.540524	1	0.981435	0.533949	0.523116	0.576576	0.555082	0.456148	0.434197	0.443016	0.408649	0.513685	0.509138	0.527039	0.527452	0.507308	0.500701	0.546017	0.543525	0.49207	0.50585	0.46598	0.498255	0.490125	0.484443	0.528959	0.518281	0.42787	0.428637
HuCo090123 P7					0.58105	0.57426	0.45252	0.433309	0.473872	0.42416	0.539509	0.517482	0.497257	0.483614	0.539801	0.528658	0.981435	1	0.520885	0.510353	0.56323	0.542306	0.441133	0.419316	0.427377	0.393358	0.504577	0.500352	0.51289	0.513128	0.493072	0.48592	0.532453	0.529987	0.480737	0.495155	0.455574	0.486554	0.472142	0.466469	0.514107	0.503274	0.414826	0.415233
HuCo083123 P0					0.593618	0.584847	0.551815	0.526785	0.600227	0.5357	0.612728	0.586415	0.545883	0.524591	0.699846	0.695742	0.533949	0.520885	1	0.997439	0.601785	0.580167	0.561062	0.5572	0.586917	0.555789	0.625151	0.60175	0.567427	0.566377	0.565895	0.561618	0.638431	0.635551	0.572374	0.582104	0.639872	0.668562	0.666681	0.660276	0.649181	0.644285	0.531707	0.531723
HuCo083123 P8					0.585344	0.576264	0.535439	0.508622	0.596997	0.531048	0.602403	0.579832	0.539448	0.518581	0.694949	0.690989	0.523116	0.510353	0.997439	1	0.589405	0.568554	0.557365	0.555338	0.575464	0.544176	0.612024	0.588687	0.560677	0.559574	0.565705	0.561343	0.629587	0.626462	0.566834	0.576475	0.632804	0.659556	0.663609	0.656913	0.635735	0.630969	0.523118	0.523206
HuCo100523 P0					0.598122	0.593644	0.554799	0.534281	0.549816	0.470197	0.605079	0.582707	0.58811	0.556135	0.614684	0.61423	0.576576	0.56323	0.601785	0.589405	1	0.966414	0.561618	0.55607	0.611629	0.582941	0.618422	0.587355	0.559224	0.556879	0.520222	0.512917	0.641814	0.639127	0.579239	0.579332	0.618559	0.655604	0.618663	0.615474	0.614084	0.604813	0.513333	0.515663
HuCo100523 P9					0.564985	0.557288	0.527689	0.5067	0.520303	0.444007	0.606163	0.597673	0.569648	0.53972	0.592384	0.591696	0.555082	0.542306	0.580167	0.568554	0.966414	1	0.531668	0.526758	0.582649	0.549158	0.632294	0.601515	0.542028	0.53928	0.506871	0.499247	0.616455	0.613925	0.572983	0.570347	0.597247	0.632869	0.573485	0.570282	0.570635	0.561193	0.488708	0.48523
HuLu051421 P0					0.632126	0.619452	0.526502	0.490662	0.64896	0.661032	0.635424	0.615444	0.542832	0.52203	0.626434	0.617825	0.456148	0.441133	0.561062	0.557365	0.561618	0.531668	1	0.975386	0.597345	0.57737	0.579312	0.563368	0.57331	0.57335	0.634097	0.619215	0.574041	0.575752	0.541282	0.533148	0.53028	0.568002	0.599739	0.593213	0.570596	0.567142	0.572435	0.571135
HuLu051421 P5					0.614327	0.600879	0.500337	0.465778	0.641979	0.629671	0.596346	0.577365	0.530445	0.508804	0.625347	0.617038	0.434197	0.419316	0.5572	0.555338	0.55607	0.526758	0.975386	1	0.597229	0.578132	0.566491	0.549214	0.537274	0.537397	0.59342	0.57759	0.569662	0.571116	0.526248	0.517436	0.518075	0.553286	0.608867	0.602922	0.557558	0.554416	0.551647	0.553383
HuLu051921 P0					0.563297	0.55491	0.544644	0.527107	0.547188	0.491052	0.564251	0.54085	0.467955	0.42496	0.560991	0.553999	0.443016	0.427377	0.586917	0.575464	0.611629	0.582649	0.597345	0.597229	1	0.983819	0.633342	0.583647	0.444299	0.445668	0.480722	0.473875	0.601342	0.603705	0.512444	0.499252	0.509634	0.557035	0.591757	0.586505	0.631315	0.619711	0.492318	0.49706
HuLu051921 P4					0.523607	0.518537	0.517432	0.50121	0.52305	0.468664	0.53364	0.507167	0.43173	0.389191	0.522413	0.516075	0.408649	0.393358	0.555789	0.544176	0.582941	0.549158	0.57737	0.578132	0.983819	1	0.590886	0.54492	0.417018	0.418724	0.432987	0.426848	0.56737	0.569875	0.469666	0.457247	0.488081	0.532788	0.567382	0.562979	0.591049	0.580566	0.460575	0.465655
HuBr102622 P0					0.6407	0.630567	0.48868	0.468101	0.568441	0.505274	0.653449	0.637448	0.532146	0.503739	0.610131	0.602302	0.513685	0.504577	0.625151	0.612024	0.618422	0.632294	0.579312	0.566491	0.633342	0.590886	1	0.986995	0.523327	0.523275	0.595413	0.580572	0.620717	0.620066	0.639176	0.643244	0.550391	0.580048	0.605864	0.599774	0.646288	0.632706	0.586175	0.566567
HuBr102622 P6					0.641209	0.631223	0.452385	0.428652	0.534168	0.474771	0.628801	0.617287	0.539059	0.514227	0.605357	0.596949	0.509138	0.500352	0.60175	0.588687	0.587355	0.601515	0.563368	0.549214	0.583647	0.54492	0.986995	1	0.50535	0.505303	0.579028	0.564564	0.592251	0.592276	0.611049	0.619169	0.522634	0.546789	0.586574	0.58053	0.626664	0.612999	0.574365	0.554331
HuEn033122 P0					0.55592	0.55079	0.564886	0.525327	0.631481	0.632056	0.682073	0.67349	0.486208	0.473097	0.524539	0.517958	0.527039	0.51289	0.567427	0.560677	0.559224	0.542028	0.57331	0.537274	0.444299	0.417018	0.523327	0.50535	1	0.997085	0.63032	0.6194	0.646539	0.642076	0.528034	0.542887	0.506948	0.547334	0.600893	0.596323	0.567583	0.555696	0.547055	0.529799
HuEn033122 P7					0.556588	0.551616	0.562236	0.52279	0.631222	0.631088	0.681759	0.673062	0.48547	0.47225	0.523878	0.517244	0.527452	0.513128	0.566377	0.559574	0.556879	0.53928	0.57335	0.537397	0.445668	0.418724	0.523275	0.505303	0.997085	1	0.629137	0.618517	0.64514	0.640856	0.526583	0.541357	0.506658	0.546588	0.602992	0.598696	0.56685	0.555546	0.547272	0.529878
HuEn041521 P0					0.623995	0.624536	0.499936	0.468434	0.652356	0.652149	0.68646	0.667733	0.556355	0.538867	0.568577	0.561765	0.507308	0.493072	0.565895	0.565705	0.520222	0.506871	0.634097	0.59342	0.480722	0.432987	0.595413	0.579028	0.63032	0.629137	1	0.991746	0.614272	0.610884	0.592482	0.606229	0.545697	0.576113	0.551207	0.542944	0.585262	0.570948	0.543045	0.522467
HuEn041521 P10					0.615429	0.616217	0.500173	0.468819	0.641612	0.640259	0.678489	0.659345	0.547135	0.530222	0.555906	0.557096	0.500701	0.48592	0.561618	0.561343	0.512917	0.499247	0.619215	0.57759	0.473875	0.426848	0.580572	0.564564	0.6194	0.618517	0.991746	1	0.602265	0.606683	0.593341	0.606967	0.542972	0.572806	0.539428	0.531659	0.57205	0.55767	0.533205	0.514279
HuEn061022 P0					0.628877	0.623238	0.604858	0.576034	0.67524	0.607962	0.643796	0.623749	0.554916	0.538583	0.657128	0.648203	0.546017	0.532453	0.638431	0.629587	0.641814	0.616455	0.574041	0.569662	0.601342	0.56737	0.620717	0.592251	0.646539	0.64514	0.614272	0.602265	1	0.975599	0.599225	0.613545	0.616149	0.65649	0.645653	0.638807	0.670928	0.663479	0.567613	0.570979
HuEn061022 P9					0.627298	0.622024	0.614332	0.585901	0.675355	0.609256	0.640329	0.618955	0.548905	0.533544	0.65603	0.653663	0.543525	0.529987	0.635551	0.626462	0.639127	0.613925	0.575752	0.571116	0.603705	0.569875	0.620066	0.592276	0.642076	0.640856	0.610884	0.606683	0.975599	1	0.600543	0.614837	0.623004	0.662763	0.644235	0.637477	0.669304	0.66203	0.564993	0.568545
HuEn070722 P0					0.624783	0.623163	0.546679	0.529562	0.607595	0.530062	0.58754	0.585337	0.597108	0.560285	0.572587	0.574145	0.49207	0.480737	0.572374	0.566834	0.579239	0.572983	0.541282	0.526248	0.512444	0.469666	0.639176	0.611049	0.528034	0.526583	0.592482	0.593341	0.599225	0.600543	1	0.986002	0.617886	0.642487	0.593979	0.588583	0.608207	0.599578	0.655008	0.642982
HuEn070722 P7					0.629598	0.628239	0.543886	0.512581	0.609632	0.533279	0.594901	0.59279	0.595406	0.561499	0.585771	0.587322	0.50585	0.495155	0.582104	0.576475	0.579332	0.570347	0.533148	0.517436	0.499252	0.457247	0.643244	0.619169	0.542887	0.541357	0.606229	0.606967	0.613545	0.614837	0.986002	1	0.615487	0.650075	0.605857	0.60062	0.620616	0.61054	0.64695	0.634884
HuEn022222 P0					0.530481	0.526922	0.560453	0.534541	0.615143	0.530206	0.527501	0.519358	0.529329	0.498975	0.640726	0.646155	0.46598	0.455574	0.639872	0.632804	0.618559	0.597247	0.53028	0.518075	0.509634	0.488081	0.550391	0.522634	0.506948	0.506658	0.545697	0.542972	0.616149	0.623004	0.617886	0.615487	1	0.98092	0.612514	0.608987	0.624317	0.62533	0.578422	0.579063
HuEn022222 P6					0.570761	0.566563	0.663386	0.627336	0.65705	0.57748	0.572073	0.555908	0.549421	0.516969	0.662716	0.667458	0.498255	0.486554	0.668562	0.659556	0.655604	0.632869	0.568002	0.553286	0.557035	0.532788	0.580048	0.546789	0.547334	0.546588	0.576113	0.572806	0.65649	0.662763	0.642487	0.650075	0.98092	1	0.636313	0.632941	0.657388	0.6564	0.615393	0.618566
HuEn052622B P0					0.605476	0.605001	0.528107	0.470107	0.637327	0.562812	0.627085	0.635112	0.507515	0.483503	0.650749	0.644835	0.490125	0.472142	0.666681	0.663609	0.618663	0.573485	0.599739	0.608867	0.591757	0.567382	0.605864	0.586574	0.600893	0.602992	0.551207	0.539428	0.645653	0.644235	0.593979	0.605857	0.612514	0.636313	1	0.994389	0.662989	0.658791	0.564865	0.569265
HuEn052622B P3					0.599679	0.599216	0.524937	0.466735	0.630502	0.556793	0.619824	0.627505	0.502281	0.478327	0.645375	0.639997	0.484443	0.466469	0.660276	0.656913	0.615474	0.570282	0.593213	0.602922	0.586505	0.562979	0.599774	0.58053	0.596323	0.598696	0.542944	0.531659	0.638807	0.637477	0.588583	0.60062	0.608987	0.632941	0.994389	1	0.657922	0.653794	0.559678	0.564523
HuEn052622A P0					0.656913	0.651208	0.567989	0.534472	0.604375	0.54969	0.557294	0.547101	0.572271	0.539895	0.657779	0.652627	0.528959	0.514107	0.649181	0.635735	0.614084	0.570635	0.570596	0.557558	0.631315	0.591049	0.646288	0.626664	0.567583	0.56685	0.585262	0.57205	0.670928	0.669304	0.608207	0.620616	0.624317	0.657388	0.662989	0.657922	1	0.982901	0.650529	0.646427
HuEn052622A P4					0.645647	0.640359	0.555645	0.522104	0.595537	0.541455	0.544064	0.531067	0.570247	0.537823	0.653908	0.648654	0.518281	0.503274	0.644285	0.630969	0.604813	0.561193	0.567142	0.554416	0.619711	0.580566	0.632706	0.612999	0.555696	0.555546	0.570948	0.55767	0.663479	0.66203	0.599578	0.61054	0.62533	0.6564	0.658791	0.653794	0.982901	1	0.653515	0.648088
HuEn062322 P0					0.650559	0.64325	0.539182	0.498946	0.572949	0.496656	0.508005	0.4975	0.611455	0.565606	0.554967	0.551792	0.42787	0.414826	0.531707	0.523118	0.513333	0.488708	0.572435	0.551647	0.492318	0.460575	0.586175	0.574365	0.547055	0.547272	0.543045	0.533205	0.567613	0.564993	0.655008	0.64695	0.578422	0.615393	0.564865	0.559678	0.650529	0.653515	1	0.966863
HuEn062322 P16					0.636392	0.628094	0.539654	0.501011	0.565873	0.491793	0.499443	0.486632	0.61042	0.5638	0.553879	0.551485	0.428637	0.415233	0.531723	0.523206	0.515663	0.48523	0.571135	0.553383	0.49706	0.465655	0.566567	0.554331	0.529799	0.529878	0.522467	0.514279	0.570979	0.568545	0.642982	0.634884	0.579063	0.618566	0.569265	0.564523	0.646427	0.648088	0.966863	1
Value in cell donotes Pearson's correlation coefficient between conditions
						Condition				Cancer indication
						Initial sample				Colorectal
						Tumoroid				Lung
										Breast
										Endometrial

## Sheet: Supplementary Table S4
Supplementary Table S4 - number and percentage of unique and concordant SNVs between initial samples and established tumoroid lines
	Count data				Percentage data
Sample	SNV unique in initial sample	SNV unique in tumoroid	Concordant SNVs	Total SNVs	SNV unique in initial sample (%)	SNV unique in tumroid (%)	SNV concordant (%)
HuCo1044	4	2	218	224	1.78571	0.892857	97.3214
HuCo3209	11	1	214	226	4.86726	0.442478	94.6903
HuCo021320	6	3	207	216	2.77778	1.38889	95.8333
HuCo031721	17	2	199	218	7.79817	0.917431	91.2844
HuCo111622	17	7	167	191	8.90052	3.66492	87.4346
HuCo080922	4	15	195	214	1.86916	7.00935	91.1215
HuCo090123	5	5	251	261	1.91571	1.91571	96.1686
HuCo083123	8	0	187	195	4.10256	0	95.8974
HuCo100523	13	1	189	203	6.40394	0.492611	93.1034
HuLu051421	24	2	194	220	10.9091	0.909091	88.1818
HuLu051921	46	3	190	239	19.2469	1.25523	79.4979
HuBr102622	8	2	194	204	3.92157	0.980392	95.098
HuEn033122	8	3	232	243	3.29218	1.23457	95.4733
HuEn041521	2	5	206	213	0.938967	2.34742	96.7136
HuEn061022	16	7	227	250	6.4	2.8	90.8
HuEn070722	1	1	183	185	0.540541	0.540541	98.9189
HuEn022222	5	6	209	220	2.27273	2.72727	95
HuEn052622B	5	6	209	220	2.27273	2.72727	95
HuEn052622A	7	5	180	192	3.64583	2.60417	93.75
HuEn062322	11	1	171	183	6.01093	0.546448	93.4426

## Sheet: Supplementary Table S5
Supplementary Table S5 - Genomic mutations identified in APC gene based on TaqMan qPCR genotyping assays
Tumoroid Line	Passage	Gene Variant	Protein Coding	TaqMan Assay ID
HuCo1044	13	chr5:g.112792494C>T	R232X	C_387519299_10
HuCo1044	13	chr5:g.112839726C>T	Q1378X	C_191557356_10
HuCo021320	20	chr5:g.112839726C>T	Q1378X	C_191557356_10
HuCo021320	20	chr5:g.112839942C>T	R1450X	Custom (AN7D9FV)
X denotes an early stop codon.

## Sheet: Supplementary Table S6
Supplementary Table S6 - media recipes used to culture NCI PDMR organoids and commercially available tumoroids
Recipe - SOP30101: Recipes for Complete Media for Patient-Derived In Vitro and Organoid Cultures, NCI Patient-Derived
Models Repository (modified to include recombinant proteins instead of L-WRN conditioned media) or ISO72 data sheet.
NCI Organoid Medium 6A
Component	Vendor	Catalog Number	Final Concentration
AdvDMEM/F12	Thermo Fisher	12634-010	1x
GlutaMAX I	Thermo Fisher	35050-061	1x
HEPES	Thermo Fisher	15630-080	10 mM
Primocin	IvivoGen	ant-pm-2	100 µg/ml
B27	Thermo Fisher	17504-001	1x
N2	Thermo Fisher	17502-001	1x
N-acetylcysteine	Millipore Sigma	A9165-5G	1.25 mM
Nicotinamide	Millipore Sigma	N0636-500G	10 mM
Noggin	Peprotech	120-10C-250UG	100 ng/ml
RSPO	Peprotech	120-38-500UG	500 ng/ml
Wnt agonist	Thermo Fisher	PHG0402	500 pM
***Keep 10 uM Y27632 in media at all times
NCI Organoid Medium 6C/Colon 1B
Component	Vendor	Catalog Number	Final Concentration
AdvDMEM/F12	Thermo Fisher	12634-010	1x
GlutaMAX I	Thermo Fisher	35050-061	1x
HEPES	Thermo Fisher	15630-080	10 mM
Primocin	IvivoGen	ant-pm-2	100 µg/ml
B27	Thermo Fisher	17504-001	1x
N2	Thermo Fisher	17502-001	1x
N-acetylcysteine	Millipore Sigma	A9165-5G	1.25 mM
Nicotinamide	Millipore Sigma	N0636-500G	10 mM
EGF	Thermo Fisher	PHG0313	50 ng/ml
Noggin	Peprotech	120-10C-250UG	100 ng/ml
RSPO	Peprotech	120-38-500UG	500 ng/ml
Wnt agonist	Thermo Fisher	PHG0402	500 pM
***Keep 10 uM Y27632 in media at all times
NCI Organoid Medium 6D
Component	Vendor	Catalog Number	Final Concentration
AdvDMEM/F12	Thermo Fisher	12634-010	1x
GlutaMAX I	Thermo Fisher	35050-061	1x
HEPES	Thermo Fisher	15630-080	10 mM
Primocin	IvivoGen	ant-pm-2	100 µg/ml
B27	Thermo Fisher	17504-001	1x
N2	Thermo Fisher	17502-001	1x
N-acetylcysteine	Millipore Sigma	A9165-5G	1.25 mM
Nicotinamide	Millipore Sigma	N0636-500G	10 mM
EGF	Thermo Fisher	PHG0313	50 ng/ml
***Keep 10 uM Y27632 in media at all times
NCI Panc Medium
Component	Vendor	Catalog Number	Final Concentration
AdvDMEM/F12	Thermo Fisher	12634-010	1x
GlutaMAX I	Thermo Fisher	35050-061	1x
HEPES	Thermo Fisher	15630-080	10 mM
Primocin	IvivoGen	ant-pm-2	100 µg/ml
B27	Thermo Fisher	17504-001	1x
N2	Thermo Fisher	17502-001	1x
N-acetylcysteine	Millipore Sigma	A9165-5G	1.25 mM
Nicotinamide	Millipore Sigma	N0636-500G	10 mM
EGF	Thermo Fisher	PHG0313	50 ng/ml
FGF10	Peprotech	100-26-500UG	100 ng/ml
Gastrin	Fisher Scientific	30-061	10 nM
SB-431542	Tocris	1614	500 nM
Noggin	Peprotech	120-10C-250UG	100 ng/ml
RSPO	Peprotech	120-38-500UG	500 ng/ml
Wnt agonist	Thermo Fisher	PHG0402	500 pM
***Keep 10 uM Y27632 in media at all times
NCI Organoid Medium Breast #1
Component	Vendor	Catalog Number	Final Concentration
AdvDMEM/F12	Thermo Fisher	12634-010	1x
GlutaMAX I	Thermo Fisher	35050-061	1x
HEPES	Thermo Fisher	15630-080	10 mM
Primocin	IvivoGen	ant-pm-2	100 µg/ml
B27	Thermo Fisher	17504-001	1x
N2	Thermo Fisher	17502-001	1x
N-acetylcysteine	Millipore Sigma	A9165-5G	1.25 mM
Nicotinamide	Millipore Sigma	N0636-500G	10 mM
EGF	Thermo Fisher	PHG0313	10 ng/ml
FGF10	Peprotech	100-26-500UG	10 ng/ml
FGF2	Peprotech	100-18B-50UG	1 ng/ml
Hydrocortisone	Millipore Sigma	H4001-1G	0.3 ug/ml
Insulin	Thermo Fisher	12585-014	1 ug/ml
Beta-estradiol	Millipore Sigma	E2257-1MG	0.5 nM
Noggin	Peprotech	120-10C-250UG	100 ng/ml
RSPO	Peprotech	120-38-500UG	500 ng/ml
Wnt agonist	Thermo Fisher	PHG0402	500 pM
***Keep 10 uM Y27632 in media at all times
NCI Organoid Medium Breast #1 (with 5% FBS supplementation)
Component	Vendor	Catalog Number	Final Concentration
AdvDMEM/F12	Thermo Fisher	12634-010	1x
GlutaMAX I	Thermo Fisher	35050-061	1x
HEPES	Thermo Fisher	15630-080	10 mM
Primocin	IvivoGen	ant-pm-2	100 µg/ml
B27	Thermo Fisher	17504-001	1x
N2	Thermo Fisher	17502-001	1x
N-acetylcysteine	Millipore Sigma	A9165-5G	1.25 mM
Nicotinamide	Millipore Sigma	N0636-500G	10 mM
FBS	Thermo Fisher	A3160401	5% (v/v)
EGF	Thermo Fisher	PHG0313	10 ng/ml
FGF10	Peprotech	100-26-500UG	10 ng/ml
FGF2	Peprotech	100-18B-50UG	1 ng/ml
Hydrocortisone	Millipore Sigma	H4001-1G	0.3 ug/ml
Insulin	Thermo Fisher	12585-014	1 ug/ml
Beta-estradiol	Millipore Sigma	E2257-1MG	0.5 nM
Noggin	Peprotech	120-10C-250UG	100 ng/ml
RSPO	Peprotech	120-38-500UG	500 ng/ml
Wnt agonist	Thermo Fisher	PHG0402	500 pM
***Keep 10 uM Y27632 in media at all times
NCI Organoid Medium Breast #2
Component	Vendor	Catalog Number	Final Concentration
AdvDMEM/F12	Thermo Fisher	12634-010	1x
GlutaMAX I	Thermo Fisher	35050-061	1x
HEPES	Thermo Fisher	15630-080	10 mM
Primocin	IvivoGen	ant-pm-2	100 µg/ml
B27	Thermo Fisher	17504-001	1x
N2	Thermo Fisher	17502-001	1x
N-acetylcysteine	Millipore Sigma	A9165-5G	1.25 mM
Nicotinamide	Millipore Sigma	N0636-500G	10 mM
EGF	Thermo Fisher	PHG0313	10 ng/ml
FGF10	Peprotech	100-26-500UG	10 ng/ml
FGF2	Peprotech	100-18B-50UG	1 ng/ml
Noggin	Peprotech	120-10C-250UG	100 ng/ml
RSPO	Peprotech	120-38-500UG	500 ng/ml
Wnt agonist	Thermo Fisher	PHG0402	500 pM
***Keep 10 uM Y27632 in media at all times
NCI Organoid Medium Breast #2 (with 5% FBS supplementation)
Component	Vendor	Catalog Number	Final Concentration
AdvDMEM/F12	Thermo Fisher	12634-010	1x
GlutaMAX I	Thermo Fisher	35050-061	1x
HEPES	Thermo Fisher	15630-080	10 mM
Primocin	IvivoGen	ant-pm-2	100 µg/ml
B27	Thermo Fisher	17504-001	1x
N2	Thermo Fisher	17502-001	1x
N-acetylcysteine	Millipore Sigma	A9165-5G	1.25 mM
Nicotinamide	Millipore Sigma	N0636-500G	10 mM
FBS	Thermo Fisher	A3160401	5% (v/v)
EGF	Thermo Fisher	PHG0313	10 ng/ml
FGF10	Peprotech	100-26-500UG	10 ng/ml
FGF2	Peprotech	100-18B-50UG	1 ng/ml
Noggin	Peprotech	120-10C-250UG	100 ng/ml
RSPO	Peprotech	120-38-500UG	500 ng/ml
Wnt agonist	Thermo Fisher	PHG0402	500 pM
***Keep 10 uM Y27632 in media at all times
Millipore Media A
Component	Vendor	Catalog Number	Final Concentration
AdvDMEM/F12	Thermo Fisher	12634-010	1x
GlutaMAX I	Thermo Fisher	35050-061	1x
HEPES	Thermo Fisher	15630-080	10 mM
Pen/Strep	Thermo Fisher	15140-122	1x
B27	Thermo Fisher	17504-001	1x
N2	Thermo Fisher	17502-001	1x
N-acetylcysteine	Millipore Sigma	A9165-5G	1.25 mM
***Keep 10 uM Y27632 in media only for first 2-3 days after seeding/plating for Millipore Media A condition

## Sheet: Supplementary Table S7
Supplementary Table S7 - summary of culture of established tumoroid lines in OncoPro Tumoroid Culture Medium
									DNA sequencing				RNA sequencing
Line	Indication	Contributor	Passage received	Growth in homebrew media, embedded culture	Homebrew media	Growth in OncoPro media, embedded culture	Growth in OncoPro media, suspension culture	OncoPro Tumoroid Culture Medium	Initial	Homebrew media, embedded culture	OncoPro media, embedded culture	OncoPro media, suspension culture	Initial	Homebrew media, embedded culture	OncoPro media, embedded culture	OncoPro media, suspension culture
128162-247-R-V1-organoid	Breast	NCI PDMR Models	12	Yes	Breast #2	Yes (from internally produced, cryo'd NCI bank)	Yes (from internally produced, cryo'd NCI bank)	OncoPro + 10 ng/ml HS FGF10 + 10 nM beta-estradiol	12	23	23	23	12	23	23	23
868763-120-R-V1-organoid	Breast	NCI PDMR Models	8	Yes	Breast #1	Yes (from internally produced, cryo'd NCI bank)	Yes (from internally produced, cryo'd NCI bank)	OncoPro + 10 ng/ml HS FGF10 + 10 nM beta-estradiol	8	20	20	20	14	20	20	20
755229-096-R-V1-organoid	Breast	NCI PDMR Models	21	Yes (with 5% FBS)	Breast #2 (including 5% FBS)	Yes (from internally produced, cryo'd NCI bank)	Yes (from internally produced, cryo'd NCI bank)	OncoPro + 10 ng/ml HS FGF10 + 10 nM beta-estradiol	25	31	32	32	21	31	32	32
171881-019-R-V1-organoid	Breast	NCI PDMR Models	9	Yes (with 5% FBS)	Breast #1 (including 5% FBS)	Yes (from internally produced, cryo'd NCI bank)	Yes (from active OncoPro medium embedded culture)	OncoPro + 10 ng/ml HS FGF10 + 10 nM beta-estradiol	9	11	14	17	9	11	17	20
782815-120-R-V1-organoid	Colorectal	NCI PDMR Models	10	Yes	Media 6C/Colon 1B	Yes (from internally produced, cryo'd NCI bank)	Yes (from internally produced, cryo'd NCI bank)	OncoPro	10	15	20	19	10	15	20	19
919269-233-R3-V2-organoid	Colorectal	NCI PDMR Models	12	Yes	Media 6C/Colon 1B	Yes (from initial cryopreserved cells sent from NCI)	Yes (from initial cryopreserved cells sent from NCI)	OncoPro	12	18	16	16	12	18	16	16
959411-043-R-V1-organoid	Colorectal	NCI PDMR Models	13	Sample lost	Media 6C/Colon 1B	Yes (from initial cryopreserved cells sent from NCI)	Yes (from initial cryopreserved cells sent from NCI)	OncoPro	13	N/A; sample lost	19	19	Not processed for RNAseq	N/A; sample lost	Not processed for RNAseq	Not processed for RNAseq
3dGRO™ ISO72	Colorectal	Millipore Sigma	0	Yes	Millipore Media A	Yes (from initial cryopreserved cells shipped)	Yes (from initial cryopreserved cells shipped)	OncoPro	0	6	6	6	0	6	6	6
648538-100-R-V1-organoid	Head and neck	NCI PDMR Models	10	Yes	Media 6A	Yes (from active culture in NCI Media 6A embedded culture)	To be determined	OncoPro + 10 ng/ml HS FGF10	10	16	22	N/A; to be determined	Not processed for RNAseq	Not processed for RNAseq	Not processed for RNAseq	N/A; to be determined
549293-155-R-V1-organoid	Head and neck	NCI PDMR Models	18	Yes	Media 6D	Yes (from initial cryopreserved cells sent from NCI)	Yes (from initial cryopreserved cells sent from NCI)	OncoPro + 10 ng/ml HS FGF10	18	25	24	24	18	25	24	24
832693-133-R-V1-organoid	Head and neck	NCI PDMR Models	17	No	Media 6D	Yes (from initial cryopreserved cells sent from NCI)	Yes (from initial cryopreserved cells sent from NCI)	OncoPro + 10 ng/ml HS FGF10	17	N/A; did not expand	23	23	Not processed for RNAseq	N/A; did not expand	Not processed for RNAseq	Not processed for RNAseq
349418-098-R-V2-organoid	Lung	NCI PDMR Models	15	Yes	Media 6A	Yes (from initial cryopreserved cells sent from NCI)	Yes (from initial cryopreserved cells sent from NCI)	OncoPro + 10 ng/ml HS FGF10	15	18	21	21	15	18	17	21
119387-122-R-V2-organoid	Lung	NCI PDMR Models	17	Yes	Media 6A	Yes (from active culture in NCI Media 6A embedded culture)	To be determined	OncoPro + 10 ng/ml HS FGF10	17	23	25	N/A; to be determined	Not processed for RNAseq	Not processed for RNAseq	Not processed for RNAseq	N/A; to be determined
K86415-001-R-V1-organoid	Lung	Jackson Laboratories	7	Yes	Media 6D	Yes (from initial cryopreserved cells sent from NCI)	Yes (from initial cryopreserved cells sent from NCI)	OncoPro + 10 ng/ml HS FGF10	7	12	12	14	Insufficient cells for RNA sampling at thaw	12	12	14
LG0481-F231-V1-organoid	Lung	Jackson Laboratories	9	Yes	Media 6A	No	No	OncoPro + 10 ng/ml HS FGF10	9	17	N/A; did not expand	N/A; did not expand	Not processed for RNAseq	Not processed for RNAseq	N/A; did not expand	N/A; did not expand
699152-130-R-V1-organoid	Pancreas	NCI PDMR Models	8	Yes	Panc	Yes (from initial cryopreserved cells sent from NCI)	Yes (from initial cryopreserved cells sent from NCI)	OncoPro + 10 ng/ml HS FGF10 + 10 nM gastrin	8	14	14	14	8	14	14	14
982778-135-R-V3-organoid	Pancreas	NCI PDMR Models	26	Yes	Panc	Yes (from initial cryopreserved cells sent from NCI)	Yes (from initial cryopreserved cells sent from NCI)	OncoPro + 10 ng/ml HS FGF10 + 10 nM gastrin	26	32	32	32	Insufficient cells for RNA sampling at thaw	32	32	32
777334-354-R1-V2-organoid	Pancreas	NCI PDMR Models	11	Yes	Panc	Yes (from initial cryopreserved cells sent from NCI)	Yes (from initial cryopreserved cells sent from NCI)	OncoPro + 10 ng/ml HS FGF10 + 10 nM gastrin	11	17	17	17	Insufficient cells for RNA sampling at thaw	17	Not processed for RNAseq	17
				\

## Sheet: Supplementary Table S8
Supplementary Table S8 - correlation values (Pearson's r) for variant allele frequency of called single nucleotide variants between initial established tumoroids, tumoroids expanded in homebrew embedded culture, and tumoroids expanded in OncoPro medium in embedded or suspension formats
					782815-120-R-V1-organoid				919269-233-R3-V2-organoid				959411-043-R-V1-organoid			3dGRO™ ISO72				349418-098-R-V2-organoid				K86415-001-R-V1-organoid				119387-122-R-V2-organoid			LG0481-F231-V1-organoid		128162-247-R-V1-organoid				868763-120-R-V1-organoid				171881-019-R-V1-organoid				755229-096-R-V1-organoid				549293-155-R-V1-organoid
782815-120-R-V1-organoid					1	0.997533	0.989079	0.996124	0.615702	0.616807	0.612902	0.614631	0.618824	0.614303	0.61584	0.534442	0.532858	0.534349	0.533214	0.427057	0.420374	0.429952	0.42664	0.436176	0.435168	0.438209	0.468898	0.562048	0.560238	0.565658	0.525677	0.53053	0.45963	0.4744	0.470605	0.464768	0.374046	0.370885	0.371678	0.370975	0.44872	0.439319	0.448416	0.445681	0.514736	0.514969	0.52413	0.512782	0.621306
					0.997533	1	0.988649	0.996506	0.61017	0.611454	0.607635	0.609385	0.619929	0.615125	0.616853	0.529416	0.527813	0.528439	0.528017	0.420161	0.413174	0.422981	0.419688	0.433348	0.432279	0.435352	0.465902	0.562396	0.562036	0.565352	0.522248	0.526466	0.458378	0.473948	0.469816	0.464758	0.374511	0.371814	0.372043	0.371259	0.451436	0.441528	0.450362	0.44747	0.511743	0.511999	0.520927	0.50994	0.618723
					0.989079	0.988649	1	0.99275	0.617437	0.618834	0.614767	0.616525	0.608854	0.604607	0.605943	0.539315	0.540094	0.539409	0.538735	0.430717	0.423759	0.433692	0.430371	0.434645	0.433228	0.436684	0.467295	0.554506	0.552641	0.558012	0.540293	0.545284	0.461628	0.476109	0.472729	0.466742	0.379084	0.375679	0.376657	0.37595	0.435018	0.42621	0.43501	0.432304	0.511658	0.511654	0.520677	0.509728	0.616255
					0.996124	0.996506	0.99275	1	0.620028	0.621428	0.617418	0.619222	0.612833	0.608401	0.609932	0.541392	0.539736	0.541279	0.54044	0.430242	0.423089	0.433296	0.429923	0.43616	0.434778	0.438207	0.46876	0.559221	0.557421	0.562506	0.530414	0.535327	0.46591	0.480627	0.476652	0.470904	0.375067	0.371785	0.372517	0.371837	0.439773	0.430166	0.43938	0.436659	0.512154	0.512259	0.521771	0.510212	0.619847
919269-233-R3-V2-organoid					0.615702	0.61017	0.617437	0.620028	1	0.997484	0.997806	0.998002	0.525519	0.520489	0.521403	0.657847	0.65489	0.657416	0.649866	0.559708	0.557877	0.560892	0.558968	0.482647	0.480205	0.483788	0.511485	0.615797	0.606951	0.618333	0.551888	0.549711	0.528733	0.545612	0.542549	0.536165	0.403022	0.398324	0.399596	0.398851	0.414938	0.405789	0.413049	0.411531	0.548825	0.548447	0.554488	0.548499	0.585144
					0.616807	0.611454	0.618834	0.621428	0.997484	1	0.998584	0.998529	0.527069	0.521562	0.522625	0.665255	0.662534	0.665121	0.65766	0.569123	0.56693	0.57022	0.568393	0.47652	0.474397	0.478222	0.506017	0.620728	0.61199	0.623549	0.566068	0.563994	0.533744	0.550164	0.548368	0.542302	0.411794	0.40628	0.407727	0.40701	0.421919	0.413603	0.419895	0.418424	0.555052	0.554565	0.559592	0.554654	0.594292
					0.612902	0.607635	0.614767	0.617418	0.997806	0.998584	1	0.999431	0.524403	0.518906	0.520025	0.665782	0.663011	0.665454	0.657872	0.563645	0.561546	0.564881	0.562893	0.471505	0.469357	0.473199	0.501082	0.619717	0.611	0.622283	0.563376	0.561123	0.529196	0.545779	0.543699	0.537677	0.410662	0.405413	0.406753	0.406011	0.419739	0.411149	0.417609	0.416099	0.551299	0.550842	0.555926	0.550919	0.591232
					0.614631	0.609385	0.616525	0.619222	0.998002	0.998529	0.999431	1	0.525733	0.520346	0.521464	0.663318	0.660706	0.663337	0.655683	0.56075	0.558574	0.562037	0.560063	0.471708	0.469227	0.473194	0.500893	0.619082	0.610592	0.621937	0.560308	0.558202	0.530639	0.547123	0.545482	0.539407	0.410042	0.404739	0.406173	0.405427	0.417934	0.40974	0.415971	0.414382	0.548836	0.548418	0.553174	0.548469	0.590313
959411-043-R-V1-organoid					0.618824	0.619929	0.608854	0.612833	0.525519	0.527069	0.524403	0.525733	1	0.995586	0.993907	0.548717	0.543501	0.546353	0.537799	0.405731	0.398656	0.409892	0.406615	0.544371	0.541831	0.550926	0.571937	0.629159	0.625058	0.634384	0.452922	0.455022	0.461592	0.477589	0.473845	0.470182	0.39337	0.393295	0.394408	0.392056	0.508387	0.503746	0.509893	0.50643	0.582351	0.581406	0.589867	0.581656	0.526014
					0.614303	0.615125	0.604607	0.608401	0.520489	0.521562	0.518906	0.520346	0.995586	1	0.995163	0.539199	0.533902	0.536699	0.528065	0.401657	0.394411	0.405812	0.402626	0.55479	0.55179	0.561227	0.580857	0.617972	0.613924	0.622986	0.442455	0.444629	0.451497	0.467306	0.462849	0.459309	0.391562	0.391771	0.392833	0.390521	0.507977	0.502989	0.50984	0.506444	0.571158	0.570279	0.579545	0.570407	0.512971
					0.61584	0.616853	0.605943	0.609932	0.521403	0.522625	0.520025	0.521464	0.993907	0.995163	1	0.539044	0.533859	0.536779	0.528015	0.399985	0.393145	0.404071	0.400859	0.553515	0.550916	0.56016	0.580177	0.618972	0.614947	0.624145	0.44182	0.443913	0.452614	0.468559	0.463893	0.460479	0.39084	0.390766	0.39182	0.389718	0.507523	0.500502	0.509357	0.505873	0.574207	0.57342	0.582432	0.57348	0.514142
3dGRO™ ISO72					0.534442	0.529416	0.539315	0.541392	0.657847	0.665255	0.665782	0.663318	0.548717	0.539199	0.539044	1	0.993742	0.994884	0.99114	0.609804	0.603994	0.613687	0.610517	0.374819	0.371921	0.37874	0.405688	0.594163	0.58541	0.59561	0.595282	0.593634	0.571963	0.58924	0.58697	0.583369	0.365606	0.362766	0.364935	0.363074	0.358714	0.35621	0.360141	0.358889	0.57989	0.580166	0.582546	0.581393	0.539501
					0.532858	0.527813	0.540094	0.539736	0.65489	0.662534	0.663011	0.660706	0.543501	0.533902	0.533859	0.993742	1	0.996624	0.986308	0.610822	0.605412	0.615045	0.611687	0.368891	0.366096	0.372747	0.399887	0.590901	0.582446	0.592698	0.592001	0.590373	0.568532	0.585727	0.583974	0.58026	0.367089	0.364075	0.366142	0.364332	0.356819	0.354342	0.358082	0.356846	0.574748	0.57504	0.577113	0.576164	0.538483
					0.534349	0.528439	0.539409	0.541279	0.657416	0.665121	0.665454	0.663337	0.546353	0.536699	0.536779	0.994884	0.996624	1	0.988998	0.61179	0.606362	0.616324	0.612904	0.372831	0.369667	0.376622	0.403655	0.589972	0.581481	0.592663	0.589961	0.589132	0.57384	0.589979	0.588887	0.584338	0.3651	0.361056	0.364037	0.362326	0.35625	0.354075	0.35801	0.356782	0.57531	0.575607	0.577736	0.57665	0.539569
					0.533214	0.528017	0.538735	0.54044	0.649866	0.65766	0.657872	0.655683	0.537799	0.528065	0.528015	0.99114	0.986308	0.988998	1	0.602589	0.597151	0.606695	0.603446	0.36192	0.358999	0.365779	0.392862	0.583059	0.588265	0.585847	0.587523	0.586735	0.56503	0.580894	0.579748	0.574937	0.373785	0.369925	0.372959	0.371319	0.363	0.361478	0.365507	0.364262	0.570944	0.571271	0.57358	0.572303	0.534666
349418-098-R-V2-organoid					0.427057	0.420161	0.430717	0.430242	0.559708	0.569123	0.563645	0.56075	0.405731	0.401657	0.399985	0.609804	0.610822	0.61179	0.602589	1	0.997017	0.999092	0.99947	0.366495	0.359254	0.367138	0.386205	0.484618	0.47577	0.486366	0.589846	0.587036	0.418381	0.43151	0.437474	0.433571	0.326455	0.32013	0.321054	0.321721	0.275173	0.275329	0.272531	0.27235	0.47279	0.472009	0.46989	0.473897	0.427606
					0.420374	0.413174	0.423759	0.423089	0.557877	0.56693	0.561546	0.558574	0.398656	0.394411	0.393145	0.603994	0.605412	0.606362	0.597151	0.997017	1	0.994827	0.996129	0.362199	0.355376	0.362624	0.381969	0.477228	0.468447	0.479283	0.583903	0.581717	0.409492	0.422435	0.428407	0.424409	0.327011	0.320557	0.321618	0.322386	0.270761	0.271156	0.268586	0.268552	0.470348	0.469611	0.467339	0.471216	0.421685
					0.429952	0.422981	0.433692	0.433296	0.560892	0.57022	0.564881	0.562037	0.409892	0.405812	0.404071	0.613687	0.615045	0.616324	0.606695	0.999092	0.994827	1	0.999292	0.364265	0.356642	0.364876	0.383953	0.48747	0.478598	0.48929	0.592125	0.589567	0.424104	0.437199	0.443277	0.439259	0.328959	0.322559	0.323591	0.324246	0.275571	0.275828	0.272856	0.272534	0.476338	0.475551	0.473485	0.477464	0.428793
					0.42664	0.419688	0.430371	0.429923	0.558968	0.568393	0.562893	0.560063	0.406615	0.402626	0.400859	0.610517	0.611687	0.612904	0.603446	0.99947	0.996129	0.999292	1	0.367814	0.360298	0.368297	0.387141	0.48459	0.475712	0.486406	0.589023	0.586439	0.422148	0.435299	0.441315	0.437333	0.326602	0.320217	0.321259	0.321933	0.275444	0.275752	0.27294	0.272694	0.47312	0.472289	0.470315	0.474272	0.427053
K86415-001-R-V1-organoid					0.436176	0.433348	0.434645	0.43616	0.482647	0.47652	0.471505	0.471708	0.544371	0.55479	0.553515	0.374819	0.368891	0.372831	0.36192	0.366495	0.362199	0.364265	0.367814	1	0.99765	0.998728	0.995124	0.37419	0.365038	0.374762	0.296933	0.293727	0.339218	0.359591	0.350365	0.345108	0.269383	0.272121	0.271751	0.27017	0.268878	0.259085	0.268886	0.265624	0.331093	0.328908	0.339763	0.333148	0.372332
					0.435168	0.432279	0.433228	0.434778	0.480205	0.474397	0.469357	0.469227	0.541831	0.55179	0.550916	0.371921	0.366096	0.369667	0.358999	0.359254	0.355376	0.356642	0.360298	0.99765	1	0.99829	0.995362	0.376398	0.367231	0.377214	0.29011	0.286905	0.32767	0.347984	0.33871	0.333431	0.266648	0.269557	0.269277	0.267621	0.267011	0.257157	0.26708	0.263788	0.329509	0.32728	0.337931	0.331215	0.373261
					0.438209	0.435352	0.436684	0.438207	0.483788	0.478222	0.473199	0.473194	0.550926	0.561227	0.56016	0.37874	0.372747	0.376622	0.365779	0.367138	0.362624	0.364876	0.368297	0.998728	0.99829	1	0.996052	0.377335	0.368131	0.378113	0.298459	0.295318	0.336499	0.356866	0.347561	0.342315	0.270991	0.273879	0.273565	0.271872	0.274167	0.264211	0.274099	0.27077	0.33652	0.334207	0.34515	0.338466	0.376025
					0.468898	0.465902	0.467295	0.46876	0.511485	0.506017	0.501082	0.500893	0.571937	0.580857	0.580177	0.405688	0.399887	0.403655	0.392862	0.386205	0.381969	0.383953	0.387141	0.995124	0.995362	0.996052	1	0.408592	0.399297	0.409684	0.331901	0.328683	0.359322	0.380133	0.371189	0.365756	0.291257	0.294038	0.293766	0.291956	0.296992	0.286987	0.296816	0.293215	0.361076	0.358895	0.369351	0.362734	0.429958
119387-122-R-V2-organoid					0.562048	0.562396	0.554506	0.559221	0.615797	0.620728	0.619717	0.619082	0.629159	0.617972	0.618972	0.594163	0.590901	0.589972	0.583059	0.484618	0.477228	0.48747	0.48459	0.37419	0.376398	0.377335	0.408592	1	0.98867	0.995491	0.524578	0.523289	0.494729	0.510411	0.509585	0.505991	0.396106	0.389712	0.391221	0.390109	0.469244	0.460599	0.464814	0.463101	0.587324	0.587872	0.59071	0.586479	0.600762
					0.560238	0.562036	0.552641	0.557421	0.606951	0.61199	0.611	0.610592	0.625058	0.613924	0.614947	0.58541	0.582446	0.581481	0.588265	0.47577	0.468447	0.478598	0.475712	0.365038	0.367231	0.368131	0.399297	0.98867	1	0.991203	0.520238	0.518816	0.486758	0.502375	0.50253	0.498781	0.405817	0.399436	0.400915	0.399802	0.479128	0.471483	0.474693	0.472878	0.581681	0.582296	0.584057	0.580829	0.595384
					0.565658	0.565352	0.558012	0.562506	0.618333	0.623549	0.622283	0.621937	0.634384	0.622986	0.624145	0.59561	0.592698	0.592663	0.585847	0.486366	0.479283	0.48929	0.486406	0.374762	0.377214	0.378113	0.409684	0.995491	0.991203	1	0.529347	0.528688	0.49983	0.51463	0.515055	0.510669	0.40202	0.395131	0.397261	0.39619	0.473538	0.466198	0.469861	0.468182	0.591793	0.592312	0.594496	0.590784	0.606818
LG0481-F231-V1-organoid					0.525677	0.522248	0.540293	0.530414	0.551888	0.566068	0.563376	0.560308	0.452922	0.442455	0.44182	0.595282	0.592001	0.589961	0.587523	0.589846	0.583903	0.592125	0.589023	0.296933	0.29011	0.298459	0.331901	0.524578	0.520238	0.529347	1	0.996851	0.463014	0.481124	0.483038	0.48072	0.393506	0.388337	0.388994	0.388767	0.383397	0.384876	0.383823	0.382282	0.467108	0.465908	0.464102	0.465986	0.618842
					0.53053	0.526466	0.545284	0.535327	0.549711	0.563994	0.561123	0.558202	0.455022	0.444629	0.443913	0.593634	0.590373	0.589132	0.586735	0.587036	0.581717	0.589567	0.586439	0.293727	0.286905	0.295318	0.328683	0.523289	0.518816	0.528688	0.996851	1	0.468319	0.485674	0.488178	0.485285	0.390202	0.384763	0.385935	0.385802	0.386082	0.388667	0.387562	0.386069	0.468432	0.467315	0.465215	0.467132	0.616798
128162-247-R-V1-organoid					0.45963	0.458378	0.461628	0.46591	0.528733	0.533744	0.529196	0.530639	0.461592	0.451497	0.452614	0.571963	0.568532	0.57384	0.56503	0.418381	0.409492	0.424104	0.422148	0.339218	0.32767	0.336499	0.359322	0.494729	0.486758	0.49983	0.463014	0.468319	1	0.983069	0.97998	0.983651	0.351468	0.347569	0.348896	0.347393	0.337969	0.339369	0.335762	0.343021	0.537529	0.537709	0.54508	0.53968	0.450852
					0.4744	0.473948	0.476109	0.480627	0.545612	0.550164	0.545779	0.547123	0.477589	0.467306	0.468559	0.58924	0.585727	0.589979	0.580894	0.43151	0.422435	0.437199	0.435299	0.359591	0.347984	0.356866	0.380133	0.510411	0.502375	0.51463	0.481124	0.485674	0.983069	1	0.995026	0.99189	0.37071	0.367939	0.368536	0.36706	0.36085	0.353469	0.357963	0.356815	0.554453	0.554684	0.561754	0.556861	0.456505
					0.470605	0.469816	0.472729	0.476652	0.542549	0.548368	0.543699	0.545482	0.473845	0.462849	0.463893	0.58697	0.583974	0.588887	0.579748	0.437474	0.428407	0.443277	0.441315	0.350365	0.33871	0.347561	0.371189	0.509585	0.50253	0.515055	0.483038	0.488178	0.97998	0.995026	1	0.995974	0.375087	0.371802	0.372985	0.371528	0.355703	0.35692	0.353181	0.352062	0.560352	0.560542	0.558311	0.562564	0.457562
					0.464768	0.464758	0.466742	0.470904	0.536165	0.542302	0.537677	0.539407	0.470182	0.459309	0.460479	0.583369	0.58026	0.584338	0.574937	0.433571	0.424409	0.439259	0.437333	0.345108	0.333431	0.342315	0.365756	0.505991	0.498781	0.510669	0.48072	0.485285	0.983651	0.99189	0.995974	1	0.370365	0.367019	0.367659	0.36624	0.351804	0.352303	0.348605	0.347445	0.557579	0.557783	0.555635	0.55992	0.451591
868763-120-R-V1-organoid					0.374046	0.374511	0.379084	0.375067	0.403022	0.411794	0.410662	0.410042	0.39337	0.391562	0.39084	0.365606	0.367089	0.3651	0.373785	0.326455	0.327011	0.328959	0.326602	0.269383	0.266648	0.270991	0.291257	0.396106	0.405817	0.40202	0.393506	0.390202	0.351468	0.37071	0.375087	0.370365	1	0.991045	0.992523	0.99139	0.449727	0.447828	0.445036	0.439947	0.335096	0.334693	0.334107	0.334772	0.383665
					0.370885	0.371814	0.375679	0.371785	0.398324	0.40628	0.405413	0.404739	0.393295	0.391771	0.390766	0.362766	0.364075	0.361056	0.369925	0.32013	0.320557	0.322559	0.320217	0.272121	0.269557	0.273879	0.294038	0.389712	0.399436	0.395131	0.388337	0.384763	0.347569	0.367939	0.371802	0.367019	0.991045	1	0.99717	0.999135	0.444335	0.446518	0.44356	0.438518	0.328262	0.327861	0.327243	0.327943	0.382796
					0.371678	0.372043	0.376657	0.372517	0.399596	0.407727	0.406753	0.406173	0.394408	0.392833	0.39182	0.364935	0.366142	0.364037	0.372959	0.321054	0.321618	0.323591	0.321259	0.271751	0.269277	0.273565	0.293766	0.391221	0.400915	0.397261	0.388994	0.385935	0.348896	0.368536	0.372985	0.367659	0.992523	0.99717	1	0.997186	0.445062	0.447673	0.444754	0.439727	0.330057	0.32968	0.328958	0.329581	0.385039
					0.370975	0.371259	0.37595	0.371837	0.398851	0.40701	0.406011	0.405427	0.392056	0.390521	0.389718	0.363074	0.364332	0.362326	0.371319	0.321721	0.322386	0.324246	0.321933	0.27017	0.267621	0.271872	0.291956	0.390109	0.399802	0.39619	0.388767	0.385802	0.347393	0.36706	0.371528	0.36624	0.99139	0.999135	0.997186	1	0.442989	0.445513	0.442728	0.437714	0.328655	0.328285	0.32758	0.328225	0.382722
171881-019-R-V1-organoid					0.44872	0.451436	0.435018	0.439773	0.414938	0.421919	0.419739	0.417934	0.508387	0.507977	0.507523	0.358714	0.356819	0.35625	0.363	0.275173	0.270761	0.275571	0.275444	0.268878	0.267011	0.274167	0.296992	0.469244	0.479128	0.473538	0.383397	0.386082	0.337969	0.36085	0.355703	0.351804	0.449727	0.444335	0.445062	0.442989	1	0.98642	0.994782	0.989922	0.426736	0.42617	0.432624	0.425745	0.435059
					0.439319	0.441528	0.42621	0.430166	0.405789	0.413603	0.411149	0.40974	0.503746	0.502989	0.500502	0.35621	0.354342	0.354075	0.361478	0.275329	0.271156	0.275828	0.275752	0.259085	0.257157	0.264211	0.286987	0.460599	0.471483	0.466198	0.384876	0.388667	0.339369	0.353469	0.35692	0.352303	0.447828	0.446518	0.447673	0.445513	0.98642	1	0.990626	0.994026	0.42426	0.42364	0.421066	0.423169	0.442059
					0.448416	0.450362	0.43501	0.43938	0.413049	0.419895	0.417609	0.415971	0.509893	0.50984	0.509357	0.360141	0.358082	0.35801	0.365507	0.272531	0.268586	0.272856	0.27294	0.268886	0.26708	0.274099	0.296816	0.464814	0.474693	0.469861	0.383823	0.387562	0.335762	0.357963	0.353181	0.348605	0.445036	0.44356	0.444754	0.442728	0.994782	0.990626	1	0.995066	0.4233	0.422737	0.429493	0.42225	0.437824
					0.445681	0.44747	0.432304	0.436659	0.411531	0.418424	0.416099	0.414382	0.50643	0.506444	0.505873	0.358889	0.356846	0.356782	0.364262	0.27235	0.268552	0.272534	0.272694	0.265624	0.263788	0.27077	0.293215	0.463101	0.472878	0.468182	0.382282	0.386069	0.343021	0.356815	0.352062	0.347445	0.439947	0.438518	0.439727	0.437714	0.989922	0.994026	0.995066	1	0.421495	0.420925	0.427712	0.420484	0.443033
755229-096-R-V1-organoid					0.514736	0.511743	0.511658	0.512154	0.548825	0.555052	0.551299	0.548836	0.582351	0.571158	0.574207	0.57989	0.574748	0.57531	0.570944	0.47279	0.470348	0.476338	0.47312	0.331093	0.329509	0.33652	0.361076	0.587324	0.581681	0.591793	0.467108	0.468432	0.537529	0.554453	0.560352	0.557579	0.335096	0.328262	0.330057	0.328655	0.426736	0.42426	0.4233	0.421495	1	0.999542	0.994018	0.999297	0.498728
					0.514969	0.511999	0.511654	0.512259	0.548447	0.554565	0.550842	0.548418	0.581406	0.570279	0.57342	0.580166	0.57504	0.575607	0.571271	0.472009	0.469611	0.475551	0.472289	0.328908	0.32728	0.334207	0.358895	0.587872	0.582296	0.592312	0.465908	0.467315	0.537709	0.554684	0.560542	0.557783	0.334693	0.327861	0.32968	0.328285	0.42617	0.42364	0.422737	0.420925	0.999542	1	0.993893	0.999112	0.499944
					0.52413	0.520927	0.520677	0.521771	0.554488	0.559592	0.555926	0.553174	0.589867	0.579545	0.582432	0.582546	0.577113	0.577736	0.57358	0.46989	0.467339	0.473485	0.470315	0.339763	0.337931	0.34515	0.369351	0.59071	0.584057	0.594496	0.464102	0.465215	0.54508	0.561754	0.558311	0.555635	0.334107	0.327243	0.328958	0.32758	0.432624	0.421066	0.429493	0.427712	0.994018	0.993893	1	0.993839	0.500853
					0.512782	0.50994	0.509728	0.510212	0.548499	0.554654	0.550919	0.548469	0.581656	0.570407	0.57348	0.581393	0.576164	0.57665	0.572303	0.473897	0.471216	0.477464	0.474272	0.333148	0.331215	0.338466	0.362734	0.586479	0.580829	0.590784	0.465986	0.467132	0.53968	0.556861	0.562564	0.55992	0.334772	0.327943	0.329581	0.328225	0.425745	0.423169	0.42225	0.420484	0.999297	0.999112	0.993839	1	0.496258
549293-155-R-V1-organoid					0.621306	0.618723	0.616255	0.619847	0.585144	0.594292	0.591232	0.590313	0.526014	0.512971	0.514142	0.539501	0.538483	0.539569	0.534666	0.427606	0.421685	0.428793	0.427053	0.372332	0.373261	0.376025	0.429958	0.600762	0.595384	0.606818	0.618842	0.616798	0.450852	0.456505	0.457562	0.451591	0.383665	0.382796	0.385039	0.382722	0.435059	0.442059	0.437824	0.443033	0.498728	0.499944	0.500853	0.496258	1
					0.617151	0.615482	0.610932	0.614688	0.58562	0.594057	0.591837	0.590765	0.527847	0.514904	0.51591	0.543805	0.542909	0.542292	0.537413	0.426628	0.420477	0.427668	0.425892	0.372738	0.373161	0.376192	0.430155	0.601346	0.596181	0.606416	0.619433	0.616402	0.445398	0.452272	0.452439	0.447276	0.387032	0.387542	0.388819	0.386389	0.436998	0.44345	0.43923	0.444282	0.502494	0.503732	0.504693	0.500326	0.994173
					0.623487	0.620999	0.618399	0.622036	0.586798	0.596122	0.593096	0.592128	0.528707	0.515812	0.516932	0.542605	0.54151	0.54238	0.537579	0.433276	0.427234	0.434406	0.432722	0.37482	0.37554	0.378507	0.432317	0.604787	0.599322	0.610622	0.622512	0.62023	0.439716	0.455526	0.456468	0.450553	0.385499	0.384891	0.387081	0.384758	0.439365	0.436773	0.442314	0.437854	0.499648	0.500801	0.501929	0.497254	0.993398
					0.618597	0.617069	0.613235	0.617212	0.581337	0.590229	0.587851	0.586756	0.524585	0.511556	0.512633	0.54	0.539013	0.538596	0.533629	0.425039	0.418767	0.426084	0.424287	0.370154	0.370494	0.373525	0.427341	0.599869	0.59449	0.604797	0.61612	0.613181	0.448191	0.455023	0.456035	0.450967	0.384005	0.384348	0.385655	0.383282	0.433785	0.440885	0.435873	0.440843	0.497485	0.49868	0.498717	0.495334	0.997946
648538-100-R-V1-organoid					0.469387	0.463785	0.481915	0.472358	0.512989	0.519214	0.519869	0.518046	0.4307	0.42637	0.427577	0.47784	0.474129	0.475954	0.469718	0.433711	0.428758	0.434417	0.43408	0.333015	0.331971	0.335375	0.360727	0.488308	0.482249	0.490298	0.474199	0.472645	0.359256	0.382179	0.385885	0.38019	0.441418	0.44179	0.444814	0.442508	0.445402	0.452893	0.453708	0.451033	0.412951	0.411941	0.411171	0.410709	0.503465
					0.473178	0.467401	0.474918	0.476151	0.516334	0.522898	0.523289	0.521492	0.436846	0.432527	0.433761	0.482567	0.478856	0.480868	0.47454	0.437675	0.432647	0.438472	0.438141	0.335389	0.33434	0.33776	0.363377	0.494901	0.488753	0.497171	0.469692	0.468141	0.363521	0.385997	0.389989	0.38424	0.435837	0.436181	0.439265	0.436957	0.448556	0.456239	0.457116	0.454417	0.419481	0.418432	0.417678	0.41726	0.508394
					0.444208	0.438413	0.456131	0.447052	0.48441	0.489272	0.489764	0.487532	0.403107	0.399007	0.4005	0.448135	0.444299	0.446349	0.439505	0.432505	0.427683	0.433208	0.432923	0.324873	0.323835	0.327094	0.350058	0.466354	0.460123	0.46794	0.44624	0.444628	0.334078	0.356515	0.360214	0.354493	0.429687	0.430277	0.433264	0.430998	0.415822	0.423398	0.424207	0.421516	0.400874	0.399866	0.399139	0.398603	0.469661
832693-133-R-V1-organoid					0.501467	0.498203	0.501851	0.504292	0.580556	0.593167	0.590787	0.587709	0.546793	0.537094	0.5376	0.633743	0.631266	0.631278	0.628837	0.489571	0.483017	0.495047	0.492095	0.330987	0.328604	0.335261	0.365861	0.577147	0.572311	0.582011	0.542074	0.541411	0.483114	0.495082	0.503229	0.498462	0.424927	0.421086	0.424568	0.422225	0.392204	0.393602	0.39228	0.387017	0.629851	0.628839	0.625486	0.628411	0.591283
					0.499151	0.49595	0.499536	0.502017	0.580094	0.592886	0.590352	0.587354	0.546135	0.536465	0.5368	0.631607	0.629077	0.629149	0.626725	0.488612	0.481883	0.494209	0.491199	0.331228	0.328547	0.335337	0.365733	0.577845	0.57294	0.582691	0.541969	0.541424	0.485939	0.497998	0.506168	0.50147	0.425158	0.421159	0.424638	0.422308	0.391933	0.393024	0.391696	0.386509	0.628099	0.627102	0.623817	0.62684	0.590036
					0.498316	0.495026	0.498654	0.50111	0.579141	0.591995	0.589494	0.586373	0.54585	0.536069	0.536634	0.633547	0.630885	0.630931	0.62851	0.48871	0.482039	0.494041	0.491105	0.330514	0.328289	0.335032	0.365565	0.576489	0.57133	0.581409	0.540086	0.539281	0.484072	0.496136	0.50427	0.499578	0.423809	0.420139	0.423635	0.421273	0.390117	0.391808	0.39049	0.385202	0.629544	0.628585	0.625259	0.628267	0.589157
777334-354-R1-V2-organoid					0.468961	0.473098	0.479504	0.481048	0.419771	0.431314	0.424441	0.420831	0.52443	0.526803	0.525449	0.451024	0.448227	0.448242	0.455907	0.408917	0.407691	0.409716	0.406407	0.411135	0.416871	0.419857	0.438778	0.467859	0.473278	0.470965	0.43271	0.437272	0.361455	0.378646	0.37754	0.372607	0.327053	0.324939	0.326395	0.324829	0.366912	0.359474	0.363275	0.360412	0.50913	0.509011	0.509863	0.506506	0.467865
					0.478319	0.481831	0.487317	0.48926	0.431208	0.441263	0.434996	0.431071	0.532125	0.534444	0.532815	0.458646	0.455749	0.454455	0.448101	0.411539	0.409896	0.412273	0.408991	0.434206	0.44023	0.443017	0.462225	0.473272	0.464409	0.475665	0.437245	0.44083	0.36811	0.387512	0.385485	0.380578	0.321239	0.32101	0.321521	0.319802	0.356627	0.348541	0.352132	0.349141	0.513705	0.513603	0.514126	0.511106	0.479393
					0.479807	0.482052	0.489618	0.490983	0.429132	0.439477	0.43286	0.429115	0.529721	0.532225	0.530592	0.452231	0.449463	0.449914	0.443847	0.412245	0.410607	0.413173	0.409909	0.431817	0.437843	0.440641	0.459694	0.470853	0.461938	0.474487	0.43136	0.436003	0.364162	0.381987	0.380801	0.374805	0.318301	0.317095	0.318529	0.316994	0.354049	0.346965	0.350757	0.347972	0.508736	0.508557	0.50927	0.505874	0.477144
					0.478876	0.481201	0.488478	0.489964	0.429656	0.439565	0.43302	0.429273	0.530623	0.532924	0.531277	0.45503	0.451992	0.452343	0.446208	0.409539	0.407606	0.410516	0.407227	0.432991	0.439104	0.441793	0.460778	0.469718	0.460807	0.47311	0.428429	0.43307	0.365504	0.383729	0.38266	0.37651	0.317337	0.31632	0.317756	0.316069	0.353597	0.346742	0.350138	0.347309	0.509083	0.508936	0.509136	0.506154	0.476712
699152-130-R-V1-organoid					0.593604	0.58985	0.595664	0.598586	0.634655	0.639403	0.636643	0.635074	0.601127	0.595408	0.598312	0.670305	0.663017	0.66624	0.658772	0.545042	0.537918	0.547749	0.547658	0.441911	0.437727	0.444332	0.473849	0.574187	0.564653	0.576118	0.541126	0.540013	0.559509	0.574209	0.569075	0.565965	0.349697	0.345213	0.347267	0.345821	0.377376	0.367066	0.376751	0.374399	0.541868	0.541381	0.550109	0.543587	0.573768
					0.594459	0.5908	0.596397	0.599334	0.628653	0.633373	0.630488	0.628991	0.603636	0.598021	0.600823	0.663318	0.656044	0.659266	0.651757	0.541135	0.533144	0.54349	0.543785	0.445011	0.440957	0.447502	0.47687	0.57625	0.566714	0.578155	0.539182	0.538083	0.557685	0.572379	0.567069	0.564246	0.345253	0.340882	0.343027	0.341533	0.378055	0.367585	0.377369	0.374875	0.536263	0.535796	0.544664	0.53804	0.575396
					0.587545	0.584214	0.589576	0.592133	0.630418	0.636095	0.633175	0.632014	0.595721	0.589258	0.592194	0.668086	0.661193	0.664242	0.656539	0.546936	0.539418	0.54971	0.54963	0.436494	0.432518	0.438711	0.468693	0.572877	0.564514	0.575362	0.5435	0.542392	0.554067	0.56919	0.573429	0.570395	0.354467	0.350036	0.352146	0.350661	0.372576	0.371368	0.371559	0.369096	0.545192	0.544765	0.542441	0.546821	0.574711
					0.589816	0.586099	0.591027	0.59375	0.636869	0.641542	0.638815	0.637261	0.603954	0.598268	0.60103	0.673421	0.666036	0.669334	0.661932	0.546696	0.539407	0.549507	0.549364	0.444129	0.439872	0.446446	0.475997	0.577229	0.567608	0.578941	0.541539	0.540459	0.55575	0.570562	0.565353	0.562282	0.351968	0.347406	0.349511	0.348054	0.379069	0.368688	0.378456	0.375998	0.545355	0.544941	0.55369	0.547042	0.568569
982778-135-R-V3-organoid					0.591579	0.585898	0.603406	0.594132	0.612297	0.611777	0.609469	0.609387	0.500228	0.489386	0.490178	0.54395	0.543471	0.545964	0.541735	0.449081	0.444494	0.450154	0.447709	0.396836	0.393542	0.399709	0.434617	0.420531	0.41529	0.427298	0.529621	0.528059	0.432016	0.448749	0.443787	0.436188	0.378249	0.378243	0.378292	0.377666	0.328351	0.318265	0.327879	0.324746	0.507283	0.50788	0.515071	0.506498	0.636968
					0.595862	0.589923	0.598104	0.598391	0.615758	0.61466	0.612284	0.612205	0.502639	0.49162	0.492479	0.548777	0.548348	0.551165	0.546789	0.455682	0.450991	0.456875	0.454416	0.403711	0.400286	0.406371	0.441371	0.418731	0.413332	0.425607	0.524409	0.523479	0.437013	0.453398	0.448636	0.440805	0.36877	0.368745	0.368965	0.368279	0.329416	0.319549	0.329184	0.326045	0.50672	0.507195	0.514493	0.505703	0.639857
					0.592731	0.586746	0.59501	0.595345	0.612277	0.611579	0.609193	0.609191	0.501073	0.490289	0.491008	0.542589	0.542184	0.544959	0.540736	0.449281	0.44451	0.4505	0.44799	0.394812	0.3915	0.39752	0.432412	0.41994	0.414667	0.426903	0.51912	0.51769	0.439508	0.446787	0.442094	0.434296	0.37034	0.370208	0.370461	0.369789	0.326982	0.325767	0.326705	0.33219	0.505986	0.506523	0.513744	0.505168	0.646486
					0.594804	0.589705	0.596833	0.597434	0.615008	0.614347	0.61211	0.612008	0.504424	0.493616	0.494325	0.546048	0.545685	0.547255	0.542917	0.451733	0.446803	0.452763	0.450235	0.396595	0.393268	0.39937	0.434466	0.423421	0.418172	0.429536	0.522858	0.5207	0.432917	0.450248	0.444746	0.437707	0.372792	0.373371	0.372884	0.372159	0.330259	0.319524	0.329126	0.325913	0.509133	0.509721	0.516985	0.508441	0.638548
	Value in cell donotes Pearson's correlation coefficient between conditions
						Condition								Cancer Indication
							Initial sample							Colorectal
							Expansion in homebrew media, embedded culture							Lung
							OncoPro medium, embedded culture							Breast
							OncoPro medium, suspension culture							Head and neck
														Pancreas
[truncated: 21 more columns]

## Sheet: Supplementary Table S9
Supplementary Table S9 - number and percentage of unique and concordant SNVs between established tumoroid line initial samples and tumoroids expanded in various culture formats
	Count data				Percentage data
Tumoroid Line	SNV unique in initial sample	SNV unique in homebrew media, embedded culture	Concordant	Total SNVs	SNV unique in initial sample (%)	SNV unique in homebrew media, embedded culture (%)	Concordant (%)
782815-120-R-V1-organoid	1	1	184	186	0.537634	0.537634	98.9247
919269-233-R3-V2-organoid	0	0	194	194	0	0	100
959411-043-R-V1-organoid	Sample lost, data not available	Sample lost, data not available	Sample lost, data not available	Sample lost, data not available	Sample lost, data not available	Sample lost, data not available	Sample lost, data not available
3dGROTM ISO72	2	2	191	195	1.02564	1.02564	97.9487
349418-098-R-V2-organoid	1	0	183	184	0.543478	0	99.4565
K86415-001-R-V1-organoid	0	0	160	160	0	0	100
119387-122-R-V2-organoid	2	0	188	190	1.05263	0	98.9474
LG0481-F231-V1-organoid	0	2	172	174	0	1.14943	98.8506
128162-247-R-V1-organoid	3	1	173	177	1.69492	0.564972	97.7401
868763-120-R-V1-organoid	1	3	222	226	0.442478	1.32743	98.2301
171881-019-R-V1-organoid	1	4	241	246	0.406504	1.62602	97.9675
755229-096-R-V1-organoid	2	0	196	198	1.0101	0	98.9899
549293-155-R-V1-organoid	2	0	169	171	1.16959	0	98.8304
648538-100-R-V1-organoid	4	0	245	249	1.60643	0	98.3936
832693-133-R-V1-organoid	Sample did not grow	Sample did not grow	Sample did not grow	Sample did not grow	Sample did not grow	Sample did not grow	Sample did not grow
777334-354-R1-V2-organoid	1	1	184	186	0.537634	0.537634	98.9247
699152-130-R-V1-organoid	1	1	168	170	0.588235	0.588235	98.8235
982778-135-R-V3-organoid	1	0	171	172	0.581395	0	99.4186
	Count data				Percentage data
Tumoroid Line	SNV unique in initial sample	SNV uinque after expansion in OncoPro medium, embedded culture OncoPro embed	Concordant	Total SNVs	SNV unique in initial sample (%)	SNV uinque after expansion in OncoPro medium, embedded culture OncoPro embed (%)	Concordant (%)
782815-120-R-V1-organoid	0	3	185	188	0	1.59574	98.4043
919269-233-R3-V2-organoid	0	1	194	195	0	0.512821	99.4872
959411-043-R-V1-organoid	2	0	225	227	0.881057	0	99.1189
3dGROTM ISO72	2	3	191	196	1.02041	1.53061	97.449
349418-098-R-V2-organoid	1	0	183	184	0.543478	0	99.4565
K86415-001-R-V1-organoid	0	0	160	160	0	0	100
119387-122-R-V2-organoid	1	1	189	191	0.52356	0.52356	98.9529
LG0481-F231-V1-organoid	Sample did not grow	Sample did not grow	Sample did not grow	Sample did not grow	Sample did not grow	Sample did not grow	Sample did not grow
128162-247-R-V1-organoid	3	0	173	176	1.70455	0	98.2955
868763-120-R-V1-organoid	0	3	223	226	0	1.32743	98.6726
171881-019-R-V1-organoid	1	6	241	248	0.403226	2.41935	97.1774
755229-096-R-V1-organoid	0	1	198	199	0	0.502513	99.4975
549293-155-R-V1-organiod_	1	0	170	171	0.584795	0	99.4152
648538-100-R-V1-organoid	5	0	244	249	2.00803	0	97.992
832693-133-R-V1-organoid	0	0	183	183	0	0	100
777334-354-R1-V2-organoid	0	1	185	186	0	0.537634	99.4624
699152-130-R-V1-organoid	1	3	168	172	0.581395	1.74419	97.6744
982778-135-R-V3-organoid	1	2	171	174	0.574713	1.14943	98.2759
	Count data				Percentage data
Tumoroid Line	SNV unique in initial sample	SNV unique after expansion in OncoPro medium, suspension culture	Concordant	Total SNVs	SNV unique in initial sample (%)	SNV unique after expansion in OncoPro medium, suspension culture (%)	Concordant (%)
782815-120-R-V1-organoid	0	2	185	187	0	1.06952	98.9305
919269-233-R3-V2-organoid	0	1	194	195	0	0.512821	99.4872
959411-043-R-V1-organoid	2	2	225	229	0.873362	0.873362	98.2533
3dGROTM ISO72	3	2	190	195	1.53846	1.02564	97.4359
349418-098-R-V2-organoid	1	1	183	185	0.540541	0.540541	98.9189
K86415-001-R-V1-organoid	0	57	160	217	0	26.2673	73.7327
119387-122-R-V2-organoid	To be determined, data not available	To be determined, data not available	To be determined, data not available	To be determined, data not available	To be determined, data not available	To be determined, data not available	To be determined, data not available
LG0481-F231-V1-organoid	Sample did not grow	Sample did not grow	Sample did not grow	Sample did not grow	Sample did not grow	Sample did not grow	Sample did not grow
128162-247-R-V1-organoid	3	0	173	176	1.70455	0	98.2955
868763-120-R-V1-organoid	0	6	223	229	0	2.62009	97.3799
171881-019-R-V1-organoid	2	5	240	247	0.809717	2.02429	97.166
755229-096-R-V1-organoid	1	0	197	198	0.505051	0	99.4949
549293-155-R-V1-organiod_	1	0	170	171	0.584795	0	99.4152
648538-100-R-V1-organoid	To be determined, data not available	To be determined, data not available	To be determined, data not available	To be determined, data not available	To be determined, data not available	To be determined, data not available	To be determined, data not available
832693-133-R-V1-organoid	0	0	183	183	0	0	100
777334-354-R1-V2-organoid	0	2	185	187	0	1.06952	98.9305
699152-130-R-V1-organoid	1	1	168	170	0.588235	0.588235	98.8235
982778-135-R-V3-organoid	2	0	170	172	1.16279	0	98.8372

## Sheet: Supplementary Table S10
Supplementary Figure S10 - tissue dissociation conditions for derived tumoroid samples (when fresh tissue was used as starting material)
Donor/tumoroid ID	Fraction	Collagenase I (U/ml)	Collagenase II (U/ml)	Collagenase III (U/ml)	Collagenase IV (U/ml)	Hyaluronidase (U/ml)	Elastase (U/ml)	Dispase (U/ml)	DNase (U/ml)	Y-27632 (µM)	CEPT (x)	Time (min)	Temperature (°C)	Mechanical agitation	Viable cells per mg tissue	Viability (%)
HuCo1044	N/A; commercially sourced dissociated tumor cells were used to initiate culture
HuCo3209	N/A; commercially sourced dissociated tumor cells were used to initiate culture
HuCo021320	N/A; commercially sourced dissociated tumor cells were used to initiate culture
HuCo031721	1	0	0	0	100	0	0	0	0	10	0	60	37	120 rpm shaker	15268	65.8
HuCo111622	1	0	0	0	200	200	0	5	250	10	0	60	37	gentleMACS C Tube, gentleMACS Octo Dissociator with Heaters program 37C_h_TDK_1	11963.2	84.333
HuCo111622	2	0	110	0	0	100	20	5	0	10	0	60	37	gentleMACS C Tube, gentleMACS Octo Dissociator with Heaters program 37C_h_TDK_1	16531.7	92.333
HuCo111622	3	0	0	0	20	200	10	0	0	10	0	60	37	gentleMACS C Tube, gentleMACS Octo Dissociator with Heaters program 37C_h_TDK_1	9102.56	74.4
HuCo111622	4	0	0	200	0	100	0	5	250	10	0	60	37	gentleMACS C Tube, gentleMACS Octo Dissociator with Heaters program 37C_h_TDK_1	8911.33	81.267
HuCo111622	5	0	0	0	200	0	20	2.5	500	10	0	60	37	gentleMACS C Tube, gentleMACS Octo Dissociator with Heaters program 37C_h_TDK_1	2589.43	70.7
HuCo111622	6	0	0	0	100	0	0	0	0	10	0	60	37	gentleMACS C Tube, gentleMACS Octo Dissociator with Heaters program 37C_h_TDK_1	19238.1	65.433
HuCo080922	1	0	110	0	0	200	10	0	250	10	0	60	37	gentleMACS C Tube, gentleMACS Octo Dissociator with Heaters program 37C_h_TDK_1	25094.1	79.83
HuCo080922	2	110	0	0	0	200	0	2.575	0	10	0	60	37	gentleMACS C Tube, gentleMACS Octo Dissociator with Heaters program 37C_h_TDK_1	38202.5	88.167
HuCo080922	3	0	0	20	0	0	10	5	250	10	0	60	37	gentleMACS C Tube, gentleMACS Octo Dissociator with Heaters program 37C_h_TDK_1	28447.9	88.63
HuCo080922	4	0	0	0	110	0	20	5	500	10	0	60	37	gentleMACS C Tube, gentleMACS Octo Dissociator with Heaters program 37C_h_TDK_1	22473.6	79.53
HuCo080922	5	0	0	20	0	100	0	0	500	10	0	60	37	gentleMACS C Tube, gentleMACS Octo Dissociator with Heaters program 37C_h_TDK_1	24693.3	73.4
HuCo080922	6	0	0	0	100	0	0	0	0	10	0	60	37	gentleMACS C Tube, gentleMACS Octo Dissociator with Heaters program 37C_h_TDK_1	52674.3	63.9
HuCo090123	1	70	0	70	0	0	0	2.5	50	10	0	60	37	gentleMACS C Tube, gentleMACS Octo Dissociator with Heaters program 37C_h_TDK_1	19152.2	90.4412
HuCo090123	2	120	0	20	0	0	0	5	0	10	0	60	37	gentleMACS C Tube, gentleMACS Octo Dissociator with Heaters program 37C_h_TDK_1	17328	93.4447
HuCo090123	3	120	0	20	0	0	0	0	100	10	0	60	37	gentleMACS C Tube, gentleMACS Octo Dissociator with Heaters program 37C_h_TDK_1	13064	81.0867
HuCo090123	4	20	0	20	0	0	0	2.5	100	10	0	60	37	gentleMACS C Tube, gentleMACS Octo Dissociator with Heaters program 37C_h_TDK_1	17000	92.9312
HuCo090123	5	70	0	70	0	0	0	2.5	50	10	0	60	37	gentleMACS C Tube, gentleMACS Octo Dissociator with Heaters program 37C_h_TDK_1	16641.3	93.9914
HuCo090123	6	N/A, Miltenyi Tumor Dissociation Kit, human								10	0	60	37	gentleMACS C Tube, gentleMACS Octo Dissociator with Heaters program 37C_h_TDK_1	10944.7	94.1526
HuCo083123	1	20	0	70	0	0	0	0	100	10	0	60	37	gentleMACS C Tube, gentleMACS Octo Dissociator with Heaters program 37C_h_TDK_1	6370.56	76.6412
HuCo083123	2	20	0	20	0	0	0	5	50	10	0	60	37	gentleMACS C Tube, gentleMACS Octo Dissociator with Heaters program 37C_h_TDK_1	5414.89	78.5494
HuCo083123	3	70	0	120	0	0	0	5	50	10	0	60	37	gentleMACS C Tube, gentleMACS Octo Dissociator with Heaters program 37C_h_TDK_1	12727.3	87.6827
HuCo083123	4	20	0	20	0	0	0	0	0	10	0	60	37	gentleMACS C Tube, gentleMACS Octo Dissociator with Heaters program 37C_h_TDK_1	13553.5	85
HuCo083123	5	120	0	120	0	0	0	2.5	100	10	0	60	37	gentleMACS C Tube, gentleMACS Octo Dissociator with Heaters program 37C_h_TDK_1	6448.04	76.9309
HuCo083123	6	N/A, Miltenyi Tumor Dissociation Kit, human								10	0	60	37	gentleMACS C Tube, gentleMACS Octo Dissociator with Heaters program 37C_h_TDK_1	8814.43	78.4404
HuCo100523	1	70	0	70	0	0	0	2.5	0	10	0	60	37	gentleMACS C Tube, gentleMACS Octo Dissociator with Heaters program 37C_h_TDK_1	13402.1	85.5576
HuCo100523	2	120	0	120	0	0	0	5	0	10	0	60	37	gentleMACS C Tube, gentleMACS Octo Dissociator with Heaters program 37C_h_TDK_1	7043.68	90.2098
HuCo100523	3	20	0	120	0	0	0	0	50	10	0	60	37	gentleMACS C Tube, gentleMACS Octo Dissociator with Heaters program 37C_h_TDK_1	7597.28	72.9225
HuCo100523	4	20	0	120	0	0	0	0	50	10	0	60	37	gentleMACS C Tube, gentleMACS Octo Dissociator with Heaters program 37C_h_TDK_1	5994.21	76.8564
HuCo100523	5	70	0	70	0	0	0	2.5	0	10	0	60	37	gentleMACS C Tube, gentleMACS Octo Dissociator with Heaters program 37C_h_TDK_1	7597.17	80.6754
HuCo100523	6	N/A, Miltenyi Tumor Dissociation Kit, human								10	0	60	37	gentleMACS C Tube, gentleMACS Octo Dissociator with Heaters program 37C_h_TDK_1	4693.52	88.1579
HuLu051421	1	0	0	0	0.5	0	0	0	0	10	0	30	37	120 rpm shaker	Not available	25.17
HuLu051921	1	0	0	0	0.5	0	0	0	0	10	0	30	37	120 rpm shaker	Not available	15.62
HuBr102622	1	0	110	0	0	200	10	0	250	10	0	60	37	gentleMACS C Tube, gentleMACS Octo Dissociator with Heaters program 37C_h_TDK_1	5415.06	67.067
HuBr102622	2	110	0	0	0	200	0	2.575	0	10	0	60	37	gentleMACS C Tube, gentleMACS Octo Dissociator with Heaters program 37C_h_TDK_1	6333.51	77.23
HuBr102622	3	0	0	20	0	0	10	5	250	10	0	60	37	gentleMACS C Tube, gentleMACS Octo Dissociator with Heaters program 37C_h_TDK_1	2246.81	71.13
HuBr102622	4	0	0	0	110	0	20	5	500	10	0	60	37	gentleMACS C Tube, gentleMACS Octo Dissociator with Heaters program 37C_h_TDK_1	2173.91	70.2
HuBr102622	5	0	0	20	0	100	0	0	500	10	0	60	37	gentleMACS C Tube, gentleMACS Octo Dissociator with Heaters program 37C_h_TDK_1	5747.47	33.93
HuBr102622	6	0	0	0	100	0	0	0	0	10	0	60	37	gentleMACS C Tube, gentleMACS Octo Dissociator with Heaters program 37C_h_TDK_1	3044.14	31.967
HuEn033122	1	0	0	110	0	0	20	0	0	10	0	60	37	gentleMACS C Tube, gentleMACS Octo Dissociator with Heaters program 37C_h_TDK_1	50241.2	94.7867
HuEn033122	2	0	0	0	20	100	10	5	0	10	0	60	37	gentleMACS C Tube, gentleMACS Octo Dissociator with Heaters program 37C_h_TDK_1	45608.9	93.6067
HuEn033122	3	0	20	0	0	0	0	2.5	500	10	0	60	37	gentleMACS C Tube, gentleMACS Octo Dissociator with Heaters program 37C_h_TDK_1	33583.5	84.4633
HuEn033122	4	0	200	0	0	100	20	0	250	10	0	60	37	gentleMACS C Tube, gentleMACS Octo Dissociator with Heaters program 37C_h_TDK_1	35166.7	89.09
HuEn033122	5	200	0	0	0	100	10	0	500	10	0	60	37	gentleMACS C Tube, gentleMACS Octo Dissociator with Heaters program 37C_h_TDK_1	21556.9	78.51
HuEn033122	6	0	0	0	100	0	0	0	0	10	0	60	37	gentleMACS C Tube, gentleMACS Octo Dissociator with Heaters program 37C_h_TDK_1	53510.8	87.89
HuEn041521	1	0	0	0	100	0	0	0	0	10	0	60	37	120 rpm shaker	536.7	69.2
HuEn061022	1	0	5	0	0	0	10	10	250	0	1	60	37	gentleMACS C Tube, gentleMACS Octo Dissociator with Heaters program 37C_h_TDK_1	4774.82	87.2
HuEn061022	2	0	0	5	0	0	0	10	0	0	0	60	37	gentleMACS C Tube, gentleMACS Octo Dissociator with Heaters program 37C_h_TDK_1	8492.57	91.73
HuEn061022	3	0	0	0	5	0	20	10	250	10	0	60	37	gentleMACS C Tube, gentleMACS Octo Dissociator with Heaters program 37C_h_TDK_1	7205.76	87.07
HuEn061022	4	0	0	5	0	0	20	5	0	0	1	60	37	gentleMACS C Tube, gentleMACS Octo Dissociator with Heaters program 37C_h_TDK_1	10500	89.3
HuEn061022	5	20	0	0	0	0	0	5	250	0	0	60	37	gentleMACS C Tube, gentleMACS Octo Dissociator with Heaters program 37C_h_TDK_1	9077.67	81.4
HuEn061022	6	N/A, Miltenyi Tumor Dissociation Kit, human										60	37	gentleMACS C Tube, gentleMACS Octo Dissociator with Heaters program 37C_h_TDK_1	15240.3	85.94
HuEn070722	1	0	0	0	5	0	10	7	50	10	0	60	37	gentleMACS C Tube, gentleMACS Octo Dissociator with Heaters program 37C_h_TDK_1	9631.99	83.87
HuEn070722	2	0	0	5	0	0	10	7	50	10	0	60	37	gentleMACS C Tube, gentleMACS Octo Dissociator with Heaters program 37C_h_TDK_1	10347.2	83.03
HuEn070722	3	0	0	5	5	0	10	7	50	10	0	60	37	gentleMACS C Tube, gentleMACS Octo Dissociator with Heaters program 37C_h_TDK_1	10914.7	82.53
HuEn070722	4	0	0	0	0	0	10	7	50	10	0	60	37	gentleMACS C Tube, gentleMACS Octo Dissociator with Heaters program 37C_h_TDK_1	10969.1	81.2
HuEn070722	5	0	0	4	4	0	10	7	50	10	0	60	37	gentleMACS C Tube, gentleMACS Octo Dissociator with Heaters program 37C_h_TDK_1	8845.27	81.63
HuEn070722	6	N/A, Miltenyi Tumor Dissociation Kit, human								10	0	60	37	gentleMACS C Tube, gentleMACS Octo Dissociator with Heaters program 37C_h_TDK_1	8858.5	88.77
HuEn022222	1	0	110	0	0	200	10	0	250	10	0	60	37	gentleMACS C Tube, gentleMACS Octo Dissociator with Heaters program 37C_h_TDK_1	15346.5	89.1733
HuEn022222	2	110	0	0	0	200	0	2.575	0	10	0	60	37	gentleMACS C Tube, gentleMACS Octo Dissociator with Heaters program 37C_h_TDK_1	13964.5	89.1367
HuEn022222	3	0	0	20	0	0	10	5	250	10	0	60	37	gentleMACS C Tube, gentleMACS Octo Dissociator with Heaters program 37C_h_TDK_1	13823.3	89.68
HuEn022222	4	0	0	0	110	0	20	5	500	10	0	60	37	gentleMACS C Tube, gentleMACS Octo Dissociator with Heaters program 37C_h_TDK_1	6222.22	82.4367
HuEn022222	5	0	0	20	0	100	0	0	500	10	0	60	37	gentleMACS C Tube, gentleMACS Octo Dissociator with Heaters program 37C_h_TDK_1	13309.5	42.02
HuEn022222	6	0	0	0	100	0	0	0	0	10	0	60	37	gentleMACS C Tube, gentleMACS Octo Dissociator with Heaters program 37C_h_TDK_1	17747.7	67.62
HuEn052622B	1	5	0	0	0	0	10	10	250	0	1	60	37	gentleMACS C Tube, gentleMACS Octo Dissociator with Heaters program 37C_h_TDK_1	20823	88.08
HuEn052622B	2	20	0	0	0	0	20	10	250	0	0	60	37	gentleMACS C Tube, gentleMACS Octo Dissociator with Heaters program 37C_h_TDK_1	23666.5	88.23
HuEn052622B	3	0	0	0	5	0	0	5	0	10	0	60	37	gentleMACS C Tube, gentleMACS Octo Dissociator with Heaters program 37C_h_TDK_1	26005.4	89.5933
HuEn052622B	4	0	5	0	0	0	20	5	0	0	1	60	37	gentleMACS C Tube, gentleMACS Octo Dissociator with Heaters program 37C_h_TDK_1	30198.1	89.3833
HuEn052622B	5	0	0	5	0	0	10	5	250	0	0	60	37	gentleMACS C Tube, gentleMACS Octo Dissociator with Heaters program 37C_h_TDK_1	29159.2	87.9067
HuEn052622B	6	N/A, Miltenyi Tumor Dissociation Kit, human								10	0	60	37	gentleMACS C Tube, gentleMACS Octo Dissociator with Heaters program 37C_h_TDK_1	13864.3	85.62
HuEn052622A	1	0	0	5	0	0	0	5	250	10	0	60	37	gentleMACS C Tube, gentleMACS Octo Dissociator with Heaters program 37C_h_TDK_1	22546.1	86.0533
HuEn052622A	2	5	0	0	0	0	20	10	0	0	0	60	37	gentleMACS C Tube, gentleMACS Octo Dissociator with Heaters program 37C_h_TDK_1	14652	91.3333
HuEn052622A	3	0	0	0	5	0	0	10	250	0	1	60	37	gentleMACS C Tube, gentleMACS Octo Dissociator with Heaters program 37C_h_TDK_1	19898.1	84.2867
HuEn052622A	4	0	0	0	5	0	20	5	250	0	1	60	37	gentleMACS C Tube, gentleMACS Octo Dissociator with Heaters program 37C_h_TDK_1	10668.4	87.2867
HuEn052622A	5	0	5	0	0	0	10	5	0	0	0	60	37	gentleMACS C Tube, gentleMACS Octo Dissociator with Heaters program 37C_h_TDK_1	7066.05	87.71
HuEn052622A	6	N/A, Miltenyi Tumor Dissociation Kit, human								10	0	60	37	gentleMACS C Tube, gentleMACS Octo Dissociator with Heaters program 37C_h_TDK_1	16943.9	86.7833
HuEn062322	1	0	5	0	0	0	10	10	250	0	1	60	37	gentleMACS C Tube, gentleMACS Octo Dissociator with Heaters program 37C_h_TDK_1	442.779	85.06
HuEn062322	2	0	0	5	0	0	0	10	0	0	0	60	37	gentleMACS C Tube, gentleMACS Octo Dissociator with Heaters program 37C_h_TDK_1	740.056	86.58
HuEn062322	3	0	0	0	5	0	20	10	250	10	0	60	37	gentleMACS C Tube, gentleMACS Octo Dissociator with Heaters program 37C_h_TDK_1	209.506	74.53
HuEn062322	4	0	0	5	0	0	20	5	0	0	1	60	37	gentleMACS C Tube, gentleMACS Octo Dissociator with Heaters program 37C_h_TDK_1	804.196	77.31
HuEn062322	5	20	0	0	0	0	0	5	250	0	0	60	37	gentleMACS C Tube, gentleMACS Octo Dissociator with Heaters program 37C_h_TDK_1	328.431	79.78
HuEn062322	6	N/A, Miltenyi Tumor Dissociation Kit, human								10	0	60	37	gentleMACS C Tube, gentleMACS Octo Dissociator with Heaters program 37C_h_TDK_1	1678.57	80.76
